# Supplementary material for: Distribution and prediction of catalytic domains in 2-oxoglutarate dependent dioxygenases
Source: BMC Res Notes. 2012 Aug 4;5:410. doi: 10.1186/1756-0500-5-410 (PMC3475032; doi:10.1186/1756-0500-5-410)
Supplement: Additional file 5 — Table S5. Link to HMM profile database “profile-DB\aKG-profile-database.hmm”. [file 1756-0500-5-410-S5.zip]

Archive with 1 entries (1 files):
- profile-DB/aKG-profile-database.hmm
