# Supplementary material for: Distribution and prediction of catalytic domains in 2-oxoglutarate dependent dioxygenases
Source: BMC Res Notes. 2012 Aug 4;5:410. doi: 10.1186/1756-0500-5-410 (PMC3475032; doi:10.1186/1756-0500-5-410)
Supplement: Additional file 5 — Table S5. Link to HMM profile database “profile-DB\aKG-profile-database.hmm”. [file 1756-0500-5-410-S5.zip › profile-DB/aKG-profile-database.hmm]

HMMER3/b [3.0 | March 2010]
NAME  ALKB
LENG  574
ALPH  amino
RF    no
CS    no
MAP   yes
DATE  Tue Sep 13 05:57:19 2011
NSEQ  5
EFFN  5.000000
CKSUM 4238484238
STATS LOCAL MSV      -11.0413  0.69467
STATS LOCAL VITERBI  -11.5502  0.69467
STATS LOCAL FORWARD   -8.4212  0.69467
HMM          A        C        D        E        F        G        H        I        K        L        M        N        P        Q        R        S        T        V        W        Y   
            m->m     m->i     m->d     i->m     i->i     d->m     d->d
  COMPO   2.56874  3.95313  2.79040  2.56587  3.29971  2.79758  3.42924  3.13262  2.83802  2.41910  3.72973  3.23751  2.94901  3.10107  2.79205  2.70649  3.03704  2.82330  4.04318  3.47804
          2.68618  4.42225  2.77519  2.73123  3.46354  2.40513  3.72494  3.29354  2.67741  2.69355  4.24690  2.90347  2.73739  3.18146  2.89801  2.37887  2.77519  2.98518  4.58477  3.61503
          0.63077  4.90900  0.77557  0.61958  0.77255  0.00000        *
      1   2.58423  4.49902  3.64631  3.50525  4.54277  3.22438  4.58989  4.13600  3.61027  3.82922  4.73121  3.64121  4.00244  3.92696  3.86563  0.59357  3.10003  3.57128  5.88266  4.63599      1 - -
          2.68618  4.42225  2.77519  2.73123  3.46354  2.40513  3.72494  3.29354  2.67741  2.69355  4.24690  2.90347  2.73739  3.18146  2.89801  2.37887  2.77519  2.98518  4.58477  3.61503
          0.02039  4.29862  5.02096  0.61958  0.77255  1.26333  0.33227
      2   3.16441  4.61373  4.70268  4.39892  3.90550  4.15174  5.14182  2.13239  4.27547  2.52945  3.82314  4.51627  4.70327  4.61353  4.44513  3.69849  3.52454  0.61496  5.75499  4.50592      2 - -
          2.68618  4.42225  2.77519  2.73123  3.46354  2.40513  3.72494  3.29354  2.67741  2.69355  4.24690  2.90347  2.73739  3.18146  2.89801  2.37887  2.77519  2.98518  4.58477  3.61503
          0.02039  4.29862  5.02096  0.61958  0.77255  1.26333  0.33227
      3   0.54086  4.46644  3.95758  3.79488  4.53858  3.27523  4.75692  3.73350  3.82411  3.59296  4.59295  3.81682  4.05638  4.12734  4.02821  2.82120  3.12927  3.30876  5.91899  4.77737      3 - -
          2.68618  4.42225  2.77519  2.73123  3.46354  2.40513  3.72494  3.29354  2.67741  2.69355  4.24690  2.90347  2.73739  3.18146  2.89801  2.37887  2.77519  2.98518  4.58477  3.61503
          0.02039  4.29862  5.02096  0.61958  0.77255  1.26333  0.33227
      4   2.70996  4.54886  3.88320  3.68297  4.42224  3.36747  4.65773  3.60706  3.63514  3.45392  4.49223  3.80155  4.11205  4.01140  3.85707  2.91804  0.61336  3.25063  5.81720  4.64525      4 - -
          2.68618  4.42225  2.77519  2.73123  3.46354  2.40513  3.72494  3.29354  2.67741  2.69355  4.24690  2.90347  2.73739  3.18146  2.89801  2.37887  2.77519  2.98518  4.58477  3.61503
          0.02039  4.29862  5.02096  0.61958  0.77255  1.26333  0.33227
      5   3.67336  5.02098  4.87467  4.53691  3.35928  4.52001  5.06303  2.60429  4.30298  0.48502  3.28440  4.77326  4.89487  4.56476  4.40068  4.17464  3.95486  2.74837  5.37026  4.18539      5 - -
          2.68618  4.42225  2.77519  2.73123  3.46354  2.40513  3.72494  3.29354  2.67741  2.69355  4.24690  2.90347  2.73739  3.18146  2.89801  2.37887  2.77519  2.98518  4.58477  3.61503
          0.02039  4.29862  5.02096  0.61958  0.77255  1.26333  0.33227
      6   0.54086  4.46644  3.95758  3.79488  4.53858  3.27523  4.75692  3.73350  3.82411  3.59296  4.59295  3.81682  4.05638  4.12734  4.02821  2.82120  3.12927  3.30876  5.91899  4.77737      6 - -
          2.68618  4.42225  2.77519  2.73123  3.46354  2.40513  3.72494  3.29354  2.67741  2.69355  4.24690  2.90347  2.73739  3.18146  2.89801  2.37887  2.77519  2.98518  4.58477  3.61503
          0.02039  4.29862  5.02096  0.61958  0.77255  1.26333  0.33227
      7   2.70996  4.54886  3.88320  3.68297  4.42224  3.36747  4.65773  3.60706  3.63514  3.45392  4.49223  3.80155  4.11205  4.01140  3.85707  2.91804  0.61336  3.25063  5.81720  4.64525      7 - -
          2.68618  4.42225  2.77519  2.73123  3.46354  2.40513  3.72494  3.29354  2.67741  2.69355  4.24690  2.90347  2.73739  3.18146  2.89801  2.37887  2.77519  2.98518  4.58477  3.61503
          0.02039  4.29862  5.02096  0.61958  0.77255  1.26333  0.33227
      8   3.40211  5.53470  2.76565  0.54275  4.94753  3.61070  4.26444  4.49419  3.20710  4.04984  5.02914  3.27435  4.24252  3.48621  3.64443  3.35315  3.71725  4.14177  6.03413  4.78843      8 - -
          2.68618  4.42225  2.77519  2.73123  3.46354  2.40513  3.72494  3.29354  2.67741  2.69355  4.24690  2.90347  2.73739  3.18146  2.89801  2.37887  2.77519  2.98518  4.58477  3.61503
          0.02039  4.29862  5.02096  0.61958  0.77255  1.26333  0.33227
      9   3.42041  5.08269  4.07580  3.99035  4.91531  3.74730  5.01251  4.59716  4.08954  4.16510  5.24649  4.24499  0.31617  4.46340  4.26716  3.60563  3.89814  4.18841  5.95996  5.04805      9 - -
          2.68618  4.42225  2.77519  2.73123  3.46354  2.40513  3.72494  3.29354  2.67741  2.69355  4.24690  2.90347  2.73739  3.18146  2.89801  2.37887  2.77519  2.98518  4.58477  3.61503
          0.02039  4.29862  5.02096  0.61958  0.77255  1.26333  0.33227
     10   3.28305  4.99421  4.04175  4.00447  5.09741  0.29686  5.07625  4.82280  4.24220  4.41361  5.40784  4.20833  4.39620  4.53338  4.41071  3.47031  3.79641  4.26822  6.05802  5.22099     10 - -
          2.68618  4.42225  2.77519  2.73123  3.46354  2.40513  3.72494  3.29354  2.67741  2.69355  4.24690  2.90347  2.73739  3.18146  2.89801  2.37887  2.77519  2.98518  4.58477  3.61503
          0.02039  4.29862  5.02096  0.61958  0.77255  1.26333  0.33227
     11   3.40211  5.53470  2.76565  0.54275  4.94753  3.61070  4.26444  4.49419  3.20710  4.04984  5.02914  3.27435  4.24252  3.48621  3.64443  3.35315  3.71725  4.14177  6.03413  4.78843     11 - -
          2.68618  4.42225  2.77519  2.73123  3.46354  2.40513  3.72494  3.29354  2.67741  2.69355  4.24690  2.90347  2.73739  3.18146  2.89801  2.37887  2.77519  2.98518  4.58477  3.61503
          0.02039  4.29862  5.02096  0.61958  0.77255  1.26333  0.33227
     12   3.51497  5.64239  0.45993  2.70964  5.09246  3.59565  4.39127  4.79244  3.56771  4.32947  5.33755  3.28028  4.27892  3.64497  4.12664  3.44265  3.86908  4.39182  6.16843  4.92129     12 - -
          2.68618  4.42225  2.77519  2.73123  3.46354  2.40513  3.72494  3.29354  2.67741  2.69355  4.24690  2.90347  2.73739  3.18146  2.89801  2.37887  2.77519  2.98518  4.58477  3.61503
          0.02039  4.29862  5.02096  0.61958  0.77255  1.26333  0.33227
     13   0.54086  4.46644  3.95758  3.79488  4.53858  3.27523  4.75692  3.73350  3.82411  3.59296  4.59295  3.81682  4.05638  4.12734  4.02821  2.82120  3.12927  3.30876  5.91899  4.77737     13 - -
          2.68618  4.42225  2.77519  2.73123  3.46354  2.40513  3.72494  3.29354  2.67741  2.69355  4.24690  2.90347  2.73739  3.18146  2.89801  2.37887  2.77519  2.98518  4.58477  3.61503
          0.02039  4.29862  5.02096  0.61958  0.77255  1.26333  0.33227
     14   3.85841  5.13931  4.83201  4.64542  0.50899  4.40726  4.14493  3.35383  4.54823  2.63206  4.02991  4.53084  4.86958  4.60172  4.56110  4.09216  4.16646  3.37281  4.30187  2.62966     14 - -
          2.68618  4.42225  2.77519  2.73123  3.46354  2.40513  3.72494  3.29354  2.67741  2.69355  4.24690  2.90347  2.73739  3.18146  2.89801  2.37887  2.77519  2.98518  4.58477  3.61503
          0.02039  4.29862  5.02096  0.61958  0.77255  1.26333  0.33227
     15   3.55975  5.32502  4.10016  3.54654  4.79314  3.93613  4.23196  4.38491  2.53872  3.82281  4.82932  3.86401  4.43400  3.44664  0.48646  3.63479  3.80670  4.09428  5.71138  4.64828     15 - -
          2.68618  4.42225  2.77519  2.73123  3.46354  2.40513  3.72494  3.29354  2.67741  2.69355  4.24690  2.90347  2.73739  3.18146  2.89801  2.37887  2.77519  2.98518  4.58477  3.61503
          0.02039  4.29862  5.02096  0.61958  0.77255  1.26333  0.33227
     16   3.42798  5.35816  3.62941  3.19658  4.84599  3.84414  4.08057  4.30965  0.57281  3.79031  4.74869  3.59373  4.33056  3.26199  2.61832  3.45395  3.65859  4.00081  5.73741  4.62440     16 - -
          2.68618  4.42225  2.77519  2.73123  3.46354  2.40513  3.72494  3.29354  2.67741  2.69355  4.24690  2.90347  2.73739  3.18146  2.89801  2.37887  2.77519  2.98518  4.58477  3.61503
          0.02039  4.29862  5.02096  0.61958  0.77255  1.26333  0.33227
     17   3.67336  5.02098  4.87467  4.53691  3.35928  4.52001  5.06303  2.60429  4.30298  0.48502  3.28440  4.77326  4.89487  4.56476  4.40068  4.17464  3.95486  2.74837  5.37026  4.18539     17 - -
          2.68618  4.42225  2.77519  2.73123  3.46354  2.40513  3.72494  3.29354  2.67741  2.69355  4.24690  2.90347  2.73739  3.18146  2.89801  2.37887  2.77519  2.98518  4.58477  3.61503
          0.02039  4.29862  5.02096  0.61958  0.77255  1.26333  0.33227
     18   3.85841  5.13931  4.83201  4.64542  0.50899  4.40726  4.14493  3.35383  4.54823  2.63206  4.02991  4.53084  4.86958  4.60172  4.56110  4.09216  4.16646  3.37281  4.30187  2.62966     18 - -
          2.68618  4.42225  2.77519  2.73123  3.46354  2.40513  3.72494  3.29354  2.67741  2.69355  4.24690  2.90347  2.73739  3.18146  2.89801  2.37887  2.77519  2.98518  4.58477  3.61503
          0.02039  4.29862  5.02096  0.61958  0.77255  1.26333  0.33227
     19   3.55975  5.32502  4.10016  3.54654  4.79314  3.93613  4.23196  4.38491  2.53872  3.82281  4.82932  3.86401  4.43400  3.44664  0.48646  3.63479  3.80670  4.09428  5.71138  4.64828     19 - -
          2.68618  4.42225  2.77519  2.73123  3.46354  2.40513  3.72494  3.29354  2.67741  2.69355  4.24690  2.90347  2.73739  3.18146  2.89801  2.37887  2.77519  2.98518  4.58477  3.61503
          0.02039  4.29862  5.02096  0.61958  0.77255  1.26333  0.33227
     20   3.85841  5.13931  4.83201  4.64542  0.50899  4.40726  4.14493  3.35383  4.54823  2.63206  4.02991  4.53084  4.86958  4.60172  4.56110  4.09216  4.16646  3.37281  4.30187  2.62966     20 - -
          2.68618  4.42225  2.77519  2.73123  3.46354  2.40513  3.72494  3.29354  2.67741  2.69355  4.24690  2.90347  2.73739  3.18146  2.89801  2.37887  2.77519  2.98518  4.58477  3.61503
          0.02039  4.29862  5.02096  0.61958  0.77255  1.26333  0.33227
     21   3.92076  5.23401  4.49772  4.32477  2.44571  4.35032  3.90549  3.87979  4.17308  3.21807  4.51165  4.28900  4.82208  4.36994  4.26006  4.00613  4.21390  3.77247  4.09926  0.47387     21 - -
          2.68618  4.42225  2.77519  2.73123  3.46354  2.40513  3.72494  3.29354  2.67741  2.69355  4.24690  2.90347  2.73739  3.18146  2.89801  2.37887  2.77519  2.98518  4.58477  3.61503
          0.02039  4.29862  5.02096  0.61958  0.77255  1.26333  0.33227
     22   3.55975  5.32502  4.10016  3.54654  4.79314  3.93613  4.23196  4.38491  2.53872  3.82281  4.82932  3.86401  4.43400  3.44664  0.48646  3.63479  3.80670  4.09428  5.71138  4.64828     22 - -
          2.68618  4.42225  2.77519  2.73123  3.46354  2.40513  3.72494  3.29354  2.67741  2.69355  4.24690  2.90347  2.73739  3.18146  2.89801  2.37887  2.77519  2.98518  4.58477  3.61503
          0.02039  4.29862  5.02096  0.61958  0.77255  1.26333  0.33227
     23   3.31280  5.26224  3.27577  3.06100  4.48757  3.71130  4.21436  4.21056  2.85622  3.66605  4.70439  3.51607  4.28494  0.63150  3.12172  3.35295  3.62011  3.91925  5.68907  4.42463     23 - -
          2.68618  4.42225  2.77519  2.73123  3.46354  2.40513  3.72494  3.29354  2.67741  2.69355  4.24690  2.90347  2.73739  3.18146  2.89801  2.37887  2.77519  2.98518  4.58477  3.61503
          0.02039  4.29862  5.02096  0.61958  0.77255  1.26333  0.33227
     24   2.58423  4.49902  3.64631  3.50525  4.54277  3.22438  4.58989  4.13600  3.61027  3.82922  4.73121  3.64121  4.00244  3.92696  3.86563  0.59357  3.10003  3.57128  5.88266  4.63599     24 - -
          2.68618  4.42225  2.77519  2.73123  3.46354  2.40513  3.72494  3.29354  2.67741  2.69355  4.24690  2.90347  2.73739  3.18146  2.89801  2.37887  2.77519  2.98518  4.58477  3.61503
          0.02039  4.29862  5.02096  0.61958  0.77255  1.26333  0.33227
     25   3.55975  5.32502  4.10016  3.54654  4.79314  3.93613  4.23196  4.38491  2.53872  3.82281  4.82932  3.86401  4.43400  3.44664  0.48646  3.63479  3.80670  4.09428  5.71138  4.64828     25 - -
          2.68618  4.42225  2.77519  2.73123  3.46354  2.40513  3.72494  3.29354  2.67741  2.69355  4.24690  2.90347  2.73739  3.18146  2.89801  2.37887  2.77519  2.98518  4.58477  3.61503
          0.02039  4.29862  5.02096  0.61958  0.77255  1.26333  0.33227
     26   3.42041  5.08269  4.07580  3.99035  4.91531  3.74730  5.01251  4.59716  4.08954  4.16510  5.24649  4.24499  0.31617  4.46340  4.26716  3.60563  3.89814  4.18841  5.95996  5.04805     26 - -
          2.68618  4.42225  2.77519  2.73123  3.46354  2.40513  3.72494  3.29354  2.67741  2.69355  4.24690  2.90347  2.73739  3.18146  2.89801  2.37887  2.77519  2.98518  4.58477  3.61503
          0.02039  4.29862  5.02096  0.61958  0.77255  1.26333  0.33227
     27   3.28305  4.99421  4.04175  4.00447  5.09741  0.29686  5.07625  4.82280  4.24220  4.41361  5.40784  4.20833  4.39620  4.53338  4.41071  3.47031  3.79641  4.26822  6.05802  5.22099     27 - -
          2.68618  4.42225  2.77519  2.73123  3.46354  2.40513  3.72494  3.29354  2.67741  2.69355  4.24690  2.90347  2.73739  3.18146  2.89801  2.37887  2.77519  2.98518  4.58477  3.61503
          0.02039  4.29862  5.02096  0.61958  0.77255  1.26333  0.33227
     28   2.70996  4.54886  3.88320  3.68297  4.42224  3.36747  4.65773  3.60706  3.63514  3.45392  4.49223  3.80155  4.11205  4.01140  3.85707  2.91804  0.61336  3.25063  5.81720  4.64525     28 - -
          2.68618  4.42225  2.77519  2.73123  3.46354  2.40513  3.72494  3.29354  2.67741  2.69355  4.24690  2.90347  2.73739  3.18146  2.89801  2.37887  2.77519  2.98518  4.58477  3.61503
          0.02039  4.29862  5.02096  0.61958  0.77255  1.26333  0.33227
     29   0.54086  4.46644  3.95758  3.79488  4.53858  3.27523  4.75692  3.73350  3.82411  3.59296  4.59295  3.81682  4.05638  4.12734  4.02821  2.82120  3.12927  3.30876  5.91899  4.77737     29 - -
          2.68618  4.42225  2.77519  2.73123  3.46354  2.40513  3.72494  3.29354  2.67741  2.69355  4.24690  2.90347  2.73739  3.18146  2.89801  2.37887  2.77519  2.98518  4.58477  3.61503
          0.02039  4.29862  5.02096  0.61958  0.77255  1.26333  0.33227
     30   3.51497  5.64239  0.45993  2.70964  5.09246  3.59565  4.39127  4.79244  3.56771  4.32947  5.33755  3.28028  4.27892  3.64497  4.12664  3.44265  3.86908  4.39182  6.16843  4.92129     30 - -
          2.68618  4.42225  2.77519  2.73123  3.46354  2.40513  3.72494  3.29354  2.67741  2.69355  4.24690  2.90347  2.73739  3.18146  2.89801  2.37887  2.77519  2.98518  4.58477  3.61503
          0.02039  4.29862  5.02096  0.61958  0.77255  1.26333  0.33227
     31   3.67336  5.02098  4.87467  4.53691  3.35928  4.52001  5.06303  2.60429  4.30298  0.48502  3.28440  4.77326  4.89487  4.56476  4.40068  4.17464  3.95486  2.74837  5.37026  4.18539     31 - -
          2.68618  4.42225  2.77519  2.73123  3.46354  2.40513  3.72494  3.29354  2.67741  2.69355  4.24690  2.90347  2.73739  3.18146  2.89801  2.37887  2.77519  2.98518  4.58477  3.61503
          0.02039  4.29862  5.02096  0.61958  0.77255  1.26333  0.33227
     32   3.40211  5.53470  2.76565  0.54275  4.94753  3.61070  4.26444  4.49419  3.20710  4.04984  5.02914  3.27435  4.24252  3.48621  3.64443  3.35315  3.71725  4.14177  6.03413  4.78843     32 - -
          2.68618  4.42225  2.77519  2.73123  3.46354  2.40513  3.72494  3.29354  2.67741  2.69355  4.24690  2.90347  2.73739  3.18146  2.89801  2.37887  2.77519  2.98518  4.58477  3.61503
          0.02039  4.29862  5.02096  0.61958  0.77255  1.26333  0.33227
     33   3.28305  4.99421  4.04175  4.00447  5.09741  0.29686  5.07625  4.82280  4.24220  4.41361  5.40784  4.20833  4.39620  4.53338  4.41071  3.47031  3.79641  4.26822  6.05802  5.22099     33 - -
          2.68618  4.42225  2.77519  2.73123  3.46354  2.40513  3.72494  3.29354  2.67741  2.69355  4.24690  2.90347  2.73739  3.18146  2.89801  2.37887  2.77519  2.98518  4.58477  3.61503
          0.02039  4.29862  5.02096  0.61958  0.77255  1.26333  0.33227
     34   3.16441  4.61373  4.70268  4.39892  3.90550  4.15174  5.14182  2.13239  4.27547  2.52945  3.82314  4.51627  4.70327  4.61353  4.44513  3.69849  3.52454  0.61496  5.75499  4.50592     34 - -
          2.68618  4.42225  2.77519  2.73123  3.46354  2.40513  3.72494  3.29354  2.67741  2.69355  4.24690  2.90347  2.73739  3.18146  2.89801  2.37887  2.77519  2.98518  4.58477  3.61503
          0.02039  4.29862  5.02096  0.61958  0.77255  0.19457  1.73267
     35   4.26924  5.48651  6.21777  5.71514  3.95882  5.67752  6.15700  1.40474  5.54110  2.23846  0.70259  5.88804  5.79803  5.54659  5.54740  5.12571  4.50879  2.77539  6.19258  5.15948     35 - -
          2.68618  4.42225  2.77519  2.73123  3.46354  2.40513  3.72494  3.29354  2.67741  2.69355  4.24690  2.90347  2.73739  3.18146  2.89801  2.37887  2.77519  2.98518  4.58477  3.61503
          0.00796  5.23369  5.95604  0.61958  0.77255  0.48576  0.95510
     36   3.84321  6.47049  1.42131  2.90174  5.85791  0.94254  4.65720  5.43659  3.75678  4.88625  5.75930  3.49413  4.68944  1.99455  4.40415  3.70449  4.16401  4.94648  7.01815  5.45628     36 - -
          2.68618  4.42225  2.77519  2.73123  3.46354  2.40513  3.72494  3.29354  2.67741  2.69355  4.24690  2.90347  2.73739  3.18146  2.89801  2.37887  2.77519  2.98518  4.58477  3.61503
          0.00796  5.23369  5.95604  0.61958  0.77255  0.48576  0.95510
     37   3.28550  5.32190  3.48483  1.97886  1.76829  3.98255  4.39926  4.07889  3.37306  3.70074  4.58738  3.66429  4.50548  3.66625  3.81034  1.05204  3.58135  3.76870  5.75413  4.30753     37 - -
          2.68618  4.42225  2.77519  2.73123  3.46354  2.40513  3.72494  3.29354  2.67741  2.69355  4.24690  2.90347  2.73739  3.18146  2.89801  2.37887  2.77519  2.98518  4.58477  3.61503
          0.00796  5.23369  5.95604  0.61958  0.77255  0.48576  0.95510
     38   3.20159  5.13215  4.69991  4.64171  5.76276  3.87210  5.67152  5.34460  4.82765  4.99699  5.77939  4.52418  1.95287  5.02492  5.00736  0.38424  3.77173  4.49284  7.05288  5.94106     38 - -
          2.68618  4.42225  2.77519  2.73123  3.46354  2.40513  3.72494  3.29354  2.67741  2.69355  4.24690  2.90347  2.73739  3.18146  2.89801  2.37887  2.77519  2.98518  4.58477  3.61503
          0.00796  5.23369  5.95604  0.61958  0.77255  0.48576  0.95510
     39   1.61697  4.99113  4.18456  3.73365  4.02085  4.11913  1.10796  3.57108  3.56381  1.97453  4.20351  4.05144  4.62165  3.96301  3.84074  3.47860  3.56060  3.35524  5.53631  4.19422     39 - -
          2.68618  4.42225  2.77519  2.73123  3.46354  2.40513  3.72494  3.29354  2.67741  2.69355  4.24690  2.90347  2.73739  3.18146  2.89801  2.37887  2.77519  2.98518  4.58477  3.61503
          0.00796  5.23369  5.95604  0.61958  0.77255  0.48576  0.95510
     40   1.00579  5.35451  4.24312  4.07970  4.96079  4.06097  0.87135  4.87324  4.07514  4.48700  5.38988  4.30866  4.79811  4.48998  4.33582  3.58841  3.90863  4.35812  6.36501  4.97327     40 - -
          2.68618  4.42225  2.77519  2.73123  3.46354  2.40513  3.72494  3.29354  2.67741  2.69355  4.24690  2.90347  2.73739  3.18146  2.89801  2.37887  2.77519  2.98518  4.58477  3.61503
          0.00796  5.23369  5.95604  0.61958  0.77255  0.48576  0.95510
     41   1.84123  5.46020  4.22995  4.10779  4.92139  4.13459  0.45013  4.99248  4.09350  4.57851  5.51113  4.35440  4.87267  4.54309  4.33907  3.69265  4.02176  4.47983  6.34013  4.90873     41 - -
          2.68618  4.42225  2.77519  2.73123  3.46354  2.40513  3.72494  3.29354  2.67741  2.69355  4.24690  2.90347  2.73739  3.18146  2.89801  2.37887  2.77519  2.98518  4.58477  3.61503
          0.16363  5.23369  1.92680  0.61958  0.77255  0.48576  0.95510
     42   1.32126  5.23816  4.00746  3.81510  4.74023  3.93661  0.76046  4.62543  3.79707  4.24020  5.14738  4.09429  4.64456  4.22441  4.07544  3.45046  3.75633  4.15611  6.14571  4.74355     42 - -
          2.68618  4.42225  2.77519  2.73123  3.46354  2.40513  3.72494  3.29354  2.67741  2.69355  4.24690  2.90347  2.73739  3.18146  2.89801  2.37887  2.77519  2.98518  4.58477  3.61503
          0.00929  5.07935  5.80169  0.61958  0.77255  0.89752  0.52354
     43   1.32126  5.23816  4.00746  3.81510  4.74023  3.93661  0.76046  4.62543  3.79707  4.24020  5.14738  4.09429  4.64456  4.22441  4.07544  3.45046  3.75633  4.15611  6.14571  4.74355     43 - -
          2.68618  4.42225  2.77519  2.73123  3.46354  2.40513  3.72494  3.29354  2.67741  2.69355  4.24690  2.90347  2.73739  3.18146  2.89801  2.37887  2.77519  2.98518  4.58477  3.61503
          0.00929  5.07935  5.80169  0.61958  0.77255  0.89752  0.52354
     44   4.10723  6.03816  4.54981  3.85820  5.08164  4.55842  0.78561  4.99845  2.65244  4.33492  5.27332  4.17388  4.94676  3.63472  1.26547  4.10099  4.25223  4.69765  6.05938  4.79624     44 - -
          2.68618  4.42225  2.77519  2.73123  3.46354  2.40513  3.72494  3.29354  2.67741  2.69355  4.24690  2.90347  2.73739  3.18146  2.89801  2.37887  2.77519  2.98518  4.58477  3.61503
          0.00929  5.07935  5.80169  0.61958  0.77255  0.89752  0.52354
     45   3.02104  4.95597  4.55124  4.50428  5.66122  1.30024  5.54586  5.21884  4.74643  4.87726  5.64014  4.36479  4.54864  4.89802  4.92481  0.62532  3.59527  4.33535  6.95398  5.85825     45 - -
          2.68618  4.42225  2.77519  2.73123  3.46354  2.40513  3.72494  3.29354  2.67741  2.69355  4.24690  2.90347  2.73739  3.18146  2.89801  2.37887  2.77519  2.98518  4.58477  3.61503
          0.00929  5.07935  5.80169  0.61958  0.77255  0.89752  0.52354
     46   3.36076  5.46911  3.75322  3.39074  5.30453  3.96781  4.48507  4.76333  1.36777  4.26132  5.09581  3.79170  4.55074  3.64383  3.25062  0.81889  3.70633  4.28419  6.31736  5.07397     46 - -
          2.68618  4.42225  2.77519  2.73123  3.46354  2.40513  3.72494  3.29354  2.67741  2.69355  4.24690  2.90347  2.73739  3.18146  2.89801  2.37887  2.77519  2.98518  4.58477  3.61503
          0.00929  5.07935  5.80169  0.61958  0.77255  0.89752  0.52354
     47   4.65573  6.17117  5.50728  5.56501  6.44803  0.06358  6.44835  6.46092  5.85791  5.87176  6.94888  5.67772  5.55726  6.09924  5.84370  4.87662  5.19873  5.79384  7.11881  6.62745     47 - -
          2.68618  4.42225  2.77519  2.73123  3.46354  2.40513  3.72494  3.29354  2.67741  2.69355  4.24690  2.90347  2.73739  3.18146  2.89801  2.37887  2.77519  2.98518  4.58477  3.61503
          0.00929  5.07935  5.80169  0.61958  0.77255  0.89752  0.52354
     48   3.91623  5.44776  5.14807  4.85623  4.13157  4.69827  5.50988  3.46073  4.68232  0.60695  4.04329  5.02529  1.41957  4.97553  4.80752  4.27336  4.27072  3.55897  6.02905  4.89063     48 - -
          2.68618  4.42225  2.77519  2.73123  3.46354  2.40513  3.72494  3.29354  2.67741  2.69355  4.24690  2.90347  2.73739  3.18146  2.89801  2.37887  2.77519  2.98518  4.58477  3.61503
          0.00929  5.07935  5.80169  0.61958  0.77255  0.89752  0.52354
     49   3.25735  5.00147  4.96470  4.79956  4.92547  1.36441  5.56674  3.49300  4.80321  3.83532  4.89300  4.65887  4.79121  5.03407  4.92859  3.54829  3.75470  0.66335  6.47905  5.32264     49 - -
          2.68618  4.42225  2.77519  2.73123  3.46354  2.40513  3.72494  3.29354  2.67741  2.69355  4.24690  2.90347  2.73739  3.18146  2.89801  2.37887  2.77519  2.98518  4.58477  3.61503
          0.00929  5.07935  5.80169  0.61958  0.77255  0.89752  0.52354
     50   1.21628  4.98814  4.72636  4.63728  5.54762  3.76114  5.56921  4.98643  4.73093  4.70329  5.53495  4.45464  0.67237  4.94223  4.88327  3.28648  3.64511  4.25387  6.85653  5.78246     50 - -
          2.68618  4.42225  2.77519  2.73123  3.46354  2.40513  3.72494  3.29354  2.67741  2.69355  4.24690  2.90347  2.73739  3.18146  2.89801  2.37887  2.77519  2.98518  4.58477  3.61503
          0.00929  5.07935  5.80169  0.61958  0.77255  0.89752  0.52354
     51   4.05538  6.06475  4.56106  3.75444  5.66880  4.52767  4.33383  4.99150  2.45442  4.29805  5.20994  4.06893  4.87408  1.42487  0.70999  4.02732  4.16439  4.68453  6.21369  5.14711     51 - -
          2.68618  4.42225  2.77519  2.73123  3.46354  2.40513  3.72494  3.29354  2.67741  2.69355  4.24690  2.90347  2.73739  3.18146  2.89801  2.37887  2.77519  2.98518  4.58477  3.61503
          0.00929  5.07935  5.80169  0.61958  0.77255  0.89752  0.52354
     52   3.77487  5.78147  3.95789  3.72385  5.71087  0.69250  4.84408  5.21181  1.27798  4.67454  5.55589  4.12387  4.85132  4.03269  3.56794  3.83339  4.13560  4.72407  6.59821  5.48113     52 - -
          2.68618  4.42225  2.77519  2.73123  3.46354  2.40513  3.72494  3.29354  2.67741  2.69355  4.24690  2.90347  2.73739  3.18146  2.89801  2.37887  2.77519  2.98518  4.58477  3.61503
          0.00929  5.07935  5.80169  0.61958  0.77255  0.89752  0.52354
     53   3.03366  4.85644  4.81818  4.57961  4.86360  3.80313  5.34930  3.75015  4.52628  3.87843  4.85966  4.42494  4.58710  4.76939  4.68988  0.70989  3.54558  1.34510  6.38318  5.18249     53 - -
          2.68618  4.42225  2.77519  2.73123  3.46354  2.40513  3.72494  3.29354  2.67741  2.69355  4.24690  2.90347  2.73739  3.18146  2.89801  2.37887  2.77519  2.98518  4.58477  3.61503
          0.00929  5.07935  5.80169  0.61958  0.77255  0.89752  0.52354
     54   3.73393  5.27272  4.60935  4.25736  3.65847  4.55482  0.82702  1.39435  3.90624  3.15715  4.34046  4.49022  5.01948  4.39664  4.09087  4.02136  4.01540  3.25745  5.29816  3.76331     54 - -
          2.68618  4.42225  2.77519  2.73123  3.46354  2.40513  3.72494  3.29354  2.67741  2.69355  4.24690  2.90347  2.73739  3.18146  2.89801  2.37887  2.77519  2.98518  4.58477  3.61503
          0.00929  5.07935  5.80169  0.61958  0.77255  0.89752  0.52354
     55   3.72359  5.54158  4.39964  3.77705  4.66805  4.40132  4.49021  3.97633  1.33701  3.42309  0.87238  4.11220  4.81176  3.69044  3.01563  3.84543  3.93813  3.83173  5.96126  4.78565     55 - -
          2.68618  4.42225  2.77519  2.73123  3.46354  2.40513  3.72494  3.29354  2.67741  2.69355  4.24690  2.90347  2.73739  3.18146  2.89801  2.37887  2.77519  2.98518  4.58477  3.61503
          0.00929  5.07935  5.80169  0.61958  0.77255  0.89752  0.52354
     56   3.03016  5.09147  3.85942  3.36054  4.91147  3.77250  4.44361  4.33490  3.13021  3.92686  4.73684  3.72662  4.36550  3.61545  1.97248  1.46910  1.20868  3.87366  6.11252  4.84930     56 - -
          2.68618  4.42225  2.77519  2.73123  3.46354  2.40513  3.72494  3.29354  2.67741  2.69355  4.24690  2.90347  2.73739  3.18146  2.89801  2.37887  2.77519  2.98518  4.58477  3.61503
          0.00929  5.07935  5.80169  0.61958  0.77255  0.89752  0.52354
     57   3.12856  5.09937  3.67694  3.25721  4.49533  3.89185  4.37113  3.79570  3.15225  3.49878  4.41105  3.68381  1.34334  1.59560  3.50289  3.24718  3.43768  2.03098  5.84540  4.56626     57 - -
          2.68618  4.42225  2.77519  2.73123  3.46354  2.40513  3.72494  3.29354  2.67741  2.69355  4.24690  2.90347  2.73739  3.18146  2.89801  2.37887  2.77519  2.98518  4.58477  3.61503
          0.00929  5.07935  5.80169  0.61958  0.77255  0.89752  0.52354
     58   3.48494  5.01534  4.64447  4.01994  3.90189  4.52815  4.71850  1.86104  1.27756  1.36364  3.76104  4.33985  4.84730  4.05371  3.71450  3.84568  3.70397  2.84578  5.61262  4.45315     58 - -
          2.68618  4.42225  2.77519  2.73123  3.46354  2.40513  3.72494  3.29354  2.67741  2.69355  4.24690  2.90347  2.73739  3.18146  2.89801  2.37887  2.77519  2.98518  4.58477  3.61503
          0.00929  5.07935  5.80169  0.61958  0.77255  0.89752  0.52354
     59   3.92910  6.63772  0.67119  2.81320  5.95412  3.94711  4.67050  5.63069  3.91282  5.05824  6.00415  1.36158  4.66680  3.87072  4.66088  3.74730  4.27402  5.11956  7.14473  5.51826     59 - -
          2.68618  4.42225  2.77519  2.73123  3.46354  2.40513  3.72494  3.29354  2.67741  2.69355  4.24690  2.90347  2.73739  3.18146  2.89801  2.37887  2.77519  2.98518  4.58477  3.61503
          0.00929  5.07935  5.80169  0.61958  0.77255  0.89752  0.52354
     60   3.08333  5.37435  1.50083  2.83913  4.70458  3.82735  4.10671  4.12720  2.89101  3.70676  4.50483  3.36705  4.26735  3.24282  2.20431  2.18226  3.33356  1.87084  5.91339  4.55128     60 - -
          2.68618  4.42225  2.77519  2.73123  3.46354  2.40513  3.72494  3.29354  2.67741  2.69355  4.24690  2.90347  2.73739  3.18146  2.89801  2.37887  2.77519  2.98518  4.58477  3.61503
          0.00815  5.20995  5.93230  0.61958  0.77255  0.89752  0.52354
     61   3.25716  5.52537  3.28833  1.03601  4.70973  3.91328  4.25585  4.34292  3.07829  3.89601  4.71814  3.47577  4.40339  3.42397  3.53409  1.66174  3.52455  3.97089  2.52072  4.56520     61 - -
          2.68618  4.42225  2.77519  2.73123  3.46354  2.40513  3.72494  3.29354  2.67741  2.69355  4.24690  2.90347  2.73739  3.18146  2.89801  2.37887  2.77519  2.98518  4.58477  3.61503
          0.00815  5.20995  5.93230  0.61958  0.77255  0.89752  0.52354
     62   3.07268  4.98385  3.86501  3.35248  1.48240  2.23822  4.37388  3.76284  3.26797  3.42940  4.29660  3.74956  4.41087  3.63711  2.26794  1.66161  3.37872  3.46107  5.66069  4.35026     62 - -
          2.68618  4.42225  2.77519  2.73123  3.46354  2.40513  3.72494  3.29354  2.67741  2.69355  4.24690  2.90347  2.73739  3.18146  2.89801  2.37887  2.77519  2.98518  4.58477  3.61503
          0.00815  5.20995  5.93230  0.61958  0.77255  0.89752  0.52354
     63   3.94129  5.30354  5.17593  4.75884  2.97346  4.86564  2.21976  3.75213  4.53828  3.37037  4.44824  4.70129  5.22057  4.69219  4.62834  4.21129  4.17547  1.13190  4.62334  1.14629     63 - -
          2.68618  4.42225  2.77519  2.73123  3.46354  2.40513  3.72494  3.29354  2.67741  2.69355  4.24690  2.90347  2.73739  3.18146  2.89801  2.37887  2.77519  2.98518  4.58477  3.61503
          0.00815  5.20995  5.93230  0.61958  0.77255  0.89752  0.52354
     64   3.06808  4.93249  3.72502  3.18301  3.97883  3.96883  4.19261  2.32753  3.12171  3.15491  4.04076  3.63053  4.36468  1.53739  3.50472  1.77494  3.30477  3.22886  5.40629  2.38984     64 - -
          2.68618  4.42225  2.77519  2.73123  3.46354  2.40513  3.72494  3.29354  2.67741  2.69355  4.24690  2.90347  2.73739  3.18146  2.89801  2.37887  2.77519  2.98518  4.58477  3.61503
          0.00815  5.20995  5.93230  0.61958  0.77255  0.89752  0.52354
     65   3.48297  5.89570  3.44773  1.22095  5.31106  4.07582  4.21473  4.74029  2.72212  4.16000  4.96266  3.54421  4.50693  1.35504  2.05360  3.42619  3.69219  4.33674  6.22038  4.91000     65 - -
          2.68618  4.42225  2.77519  2.73123  3.46354  2.40513  3.72494  3.29354  2.67741  2.69355  4.24690  2.90347  2.73739  3.18146  2.89801  2.37887  2.77519  2.98518  4.58477  3.61503
          0.00815  5.20995  5.93230  0.61958  0.77255  0.89752  0.52354
     66   2.16202  4.69731  4.18977  3.62507  3.76418  4.10048  4.37730  2.10873  3.47468  2.85866  3.80050  3.94972  4.48944  1.84834  3.74568  3.38154  3.32952  2.94212  1.62240  4.01622     66 - -
          2.68618  4.42225  2.77519  2.73123  3.46354  2.40513  3.72494  3.29354  2.67741  2.69355  4.24690  2.90347  2.73739  3.18146  2.89801  2.37887  2.77519  2.98518  4.58477  3.61503
          0.00815  5.20995  5.93230  0.61958  0.77255  0.89752  0.52354
     67   3.28065  5.81987  3.04750  1.97596  5.15853  3.85832  4.18260  4.65665  2.99210  4.12633  4.89449  1.70369  4.34699  1.40986  3.50161  2.08343  3.52933  4.21425  6.25707  4.81696     67 - -
          2.68618  4.42225  2.77519  2.73123  3.46354  2.40513  3.72494  3.29354  2.67741  2.69355  4.24690  2.90347  2.73739  3.18146  2.89801  2.37887  2.77519  2.98518  4.58477  3.61503
          0.00815  5.20995  5.93230  0.61958  0.77255  0.89752  0.52354
     68   1.46620  4.84926  4.74826  4.39138  4.41965  2.16077  5.08386  3.69649  4.31988  0.90084  4.39367  4.38920  4.63123  4.55323  4.49559  3.38589  3.54601  3.42305  5.95191  4.77907     68 - -
          2.68618  4.42225  2.77519  2.73123  3.46354  2.40513  3.72494  3.29354  2.67741  2.69355  4.24690  2.90347  2.73739  3.18146  2.89801  2.37887  2.77519  2.98518  4.58477  3.61503
          0.13989  5.20995  2.07876  0.61958  0.77255  0.89752  0.52354
     69   3.25967  5.40911  3.60620  3.08628  4.39347  3.98647  4.13022  4.17216  1.21214  3.71144  4.56131  3.55589  4.40683  3.32282  3.07196  2.02120  3.49291  3.84215  5.67693  1.72309     69 - -
          2.68618  4.42225  2.77519  2.73123  3.46354  2.40513  3.72494  3.29354  2.67741  2.69355  4.24690  2.90347  2.73739  3.18146  2.89801  2.37887  2.77519  2.98518  4.58477  3.61503
          0.00929  5.07935  5.80169  0.61958  0.77255  1.14605  0.38256
     70   3.50333  5.42268  4.06566  3.49152  3.98770  4.22880  4.25339  4.13986  2.88218  3.67932  4.60430  3.87356  2.13495  3.57248  1.46115  3.57727  3.72928  3.86907  5.41208  1.24836     70 - -
          2.68618  4.42225  2.77519  2.73123  3.46354  2.40513  3.72494  3.29354  2.67741  2.69355  4.24690  2.90347  2.73739  3.18146  2.89801  2.37887  2.77519  2.98518  4.58477  3.61503
          0.00929  5.07935  5.80169  0.61958  0.77255  1.14605  0.38256
     71   1.25477  4.84414  4.64330  4.36443  5.25219  3.65184  5.27249  4.65556  4.35555  4.36873  5.17396  4.26103  1.07810  4.59287  4.58635  3.12391  1.80102  4.00205  6.60511  5.46229     71 - -
          2.68618  4.42225  2.77519  2.73123  3.46354  2.40513  3.72494  3.29354  2.67741  2.69355  4.24690  2.90347  2.73739  3.18146  2.89801  2.37887  2.77519  2.98518  4.58477  3.61503
          0.50178  5.07935  0.94592  0.61958  0.77255  1.14605  0.38256
     72   3.78466  5.43117  4.59363  4.60074  5.62328  0.16194  5.61250  5.45737  4.87111  4.98766  6.00826  4.76143  4.83329  5.13970  4.97316  3.98442  4.31503  4.84820  6.47244  5.76771     72 - -
          2.68618  4.42225  2.77519  2.73123  3.46354  2.40513  3.72494  3.29354  2.67741  2.69355  4.24690  2.90347  2.73739  3.18146  2.89801  2.37887  2.77519  2.98518  4.58477  3.61503
          0.01516  4.59273  5.31507  0.61958  0.77255  1.62088  0.22030
     73   3.59773  4.87685  5.41418  4.90440  3.55055  4.92970  5.40992  2.23612  4.74850  0.86847  3.34003  5.07924  5.15258  4.86381  4.82995  4.33491  3.84687  1.32442  5.65450  4.55408     73 - -
          2.68618  4.42225  2.77519  2.73123  3.46354  2.40513  3.72494  3.29354  2.67741  2.69355  4.24690  2.90347  2.73739  3.18146  2.89801  2.37887  2.77519  2.98518  4.58477  3.61503
          0.01516  4.59273  5.31507  0.61958  0.77255  1.09483  0.40736
     74   2.92729  4.97439  3.37711  2.88982  4.21135  3.71995  4.01699  3.63493  2.78565  2.03327  4.12617  3.36345  4.16481  1.52194  3.16754  1.88235  3.18637  3.34994  5.54106  4.23276     74 - -
          2.68618  4.42225  2.77519  2.73123  3.46354  2.40513  3.72494  3.29354  2.67741  2.69355  4.24690  2.90347  2.73739  3.18146  2.89801  2.37887  2.77519  2.98518  4.58477  3.61503
          0.01234  4.79727  5.51961  0.61958  0.77255  0.15463  1.94302
     75   3.15656  5.65159  2.34525  2.80962  5.00770  2.39176  4.08197  4.48550  1.48987  3.95396  4.70278  3.35420  2.04929  3.18445  2.24871  3.11468  3.38734  4.05109  6.07372  4.67583     75 - -
          2.68618  4.42225  2.77519  2.73123  3.46354  2.40513  3.72494  3.29354  2.67741  2.69355  4.24690  2.90347  2.73739  3.18146  2.89801  2.37887  2.77519  2.98518  4.58477  3.61503
          0.00710  5.34663  6.06897  0.61958  0.77255  0.48576  0.95510
     76   2.08319  4.69277  5.03573  4.48384  3.89338  4.31944  4.86880  2.93759  4.32660  1.37914  3.87872  4.53133  4.77153  4.50901  4.42474  2.33721  3.51399  1.26675  5.45837  4.27818     76 - -
          2.68618  4.42225  2.77519  2.73123  3.46354  2.40513  3.72494  3.29354  2.67741  2.69355  4.24690  2.90347  2.73739  3.18146  2.89801  2.37887  2.77519  2.98518  4.58477  3.61503
          0.00710  5.34663  6.06897  0.61958  0.77255  0.48576  0.95510
     77   3.40141  2.39310  5.35866  4.81391  4.07140  4.57268  5.16375  1.30014  4.65186  2.98339  4.01785  4.82078  5.00420  4.82755  4.72527  1.43782  3.68313  1.77092  5.69827  4.51072     77 - -
          2.68618  4.42225  2.77519  2.73123  3.46354  2.40513  3.72494  3.29354  2.67741  2.69355  4.24690  2.90347  2.73739  3.18146  2.89801  2.37887  2.77519  2.98518  4.58477  3.61503
          0.00710  5.34663  6.06897  0.61958  0.77255  0.48576  0.95510
     78   3.34935  4.78665  4.88909  4.28498  3.69787  4.46523  4.71167  2.04080  1.88318  1.07935  3.72355  4.45874  4.80729  4.30032  4.14344  3.76900  3.57641  2.93238  5.31507  2.45844     78 - -
          2.68618  4.42225  2.77519  2.73123  3.46354  2.40513  3.72494  3.29354  2.67741  2.69355  4.24690  2.90347  2.73739  3.18146  2.89801  2.37887  2.77519  2.98518  4.58477  3.61503
          0.00710  5.34663  6.06897  0.61958  0.77255  0.48576  0.95510
     79   3.22509  4.75176  4.49809  3.90450  3.64210  4.27198  4.45214  3.21293  3.66247  2.02310  3.85898  4.15794  4.63851  4.00470  1.59833  3.55624  2.32934  3.01727  2.01440  2.35107     79 - -
          2.68618  4.42225  2.77519  2.73123  3.46354  2.40513  3.72494  3.29354  2.67741  2.69355  4.24690  2.90347  2.73739  3.18146  2.89801  2.37887  2.77519  2.98518  4.58477  3.61503
          0.52560  5.34663  0.90625  0.61958  0.77255  0.48576  0.95510
     80   3.24491  5.51922  3.53302  2.95985  4.96247  3.91258  3.98233  4.36611  2.40500  3.81261  4.63232  3.42845  2.05804  1.41641  1.65917  3.22549  3.44868  3.99366  5.88123  4.62629     80 - -
          2.68618  4.42225  2.77519  2.73123  3.46354  2.40513  3.72494  3.29354  2.67741  2.69355  4.24690  2.90347  2.73739  3.18146  2.89801  2.37887  2.77519  2.98518  4.58477  3.61503
          0.01190  4.83293  5.55527  0.61958  0.77255  0.37330  1.16622
     81   1.74443  5.54953  3.26175  1.40174  4.94967  2.33089  4.10125  4.41925  2.83658  3.91582  4.67895  3.34741  4.27751  3.21470  2.14195  3.09957  3.37487  3.99165  6.05717  4.66706     81 - -
          2.68618  4.42225  2.77519  2.73123  3.46354  2.40513  3.72494  3.29354  2.67741  2.69355  4.24690  2.90347  2.73739  3.18146  2.89801  2.37887  2.77519  2.98518  4.58477  3.61503
          0.33572  5.23369  1.27354  0.61958  0.77255  0.84055  0.56470
     82   0.93466  4.95193  4.37619  4.06603  3.48292  3.99414  4.52774  3.78848  4.00857  3.44706  4.46916  4.18561  4.62173  4.28416  4.22851  3.44088  3.62640  3.51773  5.08665  1.27813     82 - -
          2.68618  4.42225  2.77519  2.73123  3.46354  2.40513  3.72494  3.29354  2.67741  2.69355  4.24690  2.90347  2.73739  3.18146  2.89801  2.37887  2.77519  2.98518  4.58477  3.61503
          0.01102  4.90900  5.63135  0.61958  0.77255  0.84078  0.56453
     83   2.91270  4.81708  4.58992  4.30708  5.07993  1.35853  5.20498  4.44303  4.31621  4.19800  5.02672  4.23283  4.44753  4.54458  4.54879  0.98723  3.43648  1.96778  6.46430  5.30308     83 - -
          2.68618  4.42225  2.77519  2.73123  3.46354  2.40513  3.72494  3.29354  2.67741  2.69355  4.24690  2.90347  2.73739  3.18146  2.89801  2.37887  2.77519  2.98518  4.58477  3.61503
          0.00945  5.06209  5.78443  0.61958  0.77255  0.59767  0.79871
     84   3.49524  4.94224  5.07653  4.56303  2.06139  4.54588  4.78395  3.16408  4.41777  1.10704  3.77996  4.64269  4.94145  4.56446  4.52387  1.35408  3.76139  3.11621  5.19438  3.79089     84 - -
          2.68618  4.42225  2.77519  2.73123  3.46354  2.40513  3.72494  3.29354  2.67741  2.69355  4.24690  2.90347  2.73739  3.18146  2.89801  2.37887  2.77519  2.98518  4.58477  3.61503
          0.00815  5.20995  5.93230  0.61958  0.77255  0.89752  0.52354
     85   3.35776  4.84618  4.68222  4.11974  2.28729  4.43180  4.69229  2.88426  1.73438  2.86701  3.92468  4.36182  4.80725  4.21043  4.01447  3.75320  3.60069  0.98167  5.41027  4.10560     85 - -
          2.68618  4.42225  2.77519  2.73123  3.46354  2.40513  3.72494  3.29354  2.67741  2.69355  4.24690  2.90347  2.73739  3.18146  2.89801  2.37887  2.77519  2.98518  4.58477  3.61503
          0.00815  5.20995  5.93230  0.61958  0.77255  0.89752  0.52354
     86   3.47140  5.70772  1.87490  3.15917  5.71519  1.15892  4.80093  5.26000  3.88596  4.78447  5.60614  3.66822  4.61732  3.99148  4.45495  1.18391  3.89626  4.63900  6.92571  5.48802     86 - -
          2.68618  4.42225  2.77519  2.73123  3.46354  2.40513  3.72494  3.29354  2.67741  2.69355  4.24690  2.90347  2.73739  3.18146  2.89801  2.37887  2.77519  2.98518  4.58477  3.61503
          0.00815  5.20995  5.93230  0.61958  0.77255  0.89752  0.52354
     87   3.08720  5.29093  3.40111  1.44797  4.50000  3.87736  4.07469  3.94185  2.08767  3.54325  4.36543  3.40285  4.27879  3.22905  3.25593  3.11347  3.31671  2.30609  5.75327  1.97831     87 - -
          2.68618  4.42225  2.77519  2.73123  3.46354  2.40513  3.72494  3.29354  2.67741  2.69355  4.24690  2.90347  2.73739  3.18146  2.89801  2.37887  2.77519  2.98518  4.58477  3.61503
          0.00815  5.20995  5.93230  0.61958  0.77255  0.89752  0.52354
     88   2.19391  5.61800  3.18757  1.37765  4.97869  3.83160  4.08381  4.45376  1.99277  3.93868  4.70059  3.31386  1.91654  3.19575  3.29395  3.10696  3.38869  4.02626  6.07334  4.67135     88 - -
          2.68618  4.42225  2.77519  2.73123  3.46354  2.40513  3.72494  3.29354  2.67741  2.69355  4.24690  2.90347  2.73739  3.18146  2.89801  2.37887  2.77519  2.98518  4.58477  3.61503
          0.00815  5.20995  5.93230  0.61958  0.77255  0.29425  1.36685
     89   3.21635  4.92122  3.95961  1.77708  2.32514  1.94605  4.43345  3.37167  3.51201  1.47079  3.98278  3.90115  4.55776  3.79988  3.85558  3.44294  3.45724  3.17766  5.43973  4.15854     89 - -
          2.68618  4.42225  2.77519  2.73123  3.46354  2.40513  3.72494  3.29354  2.67741  2.69355  4.24690  2.90347  2.73739  3.18146  2.89801  2.37887  2.77519  2.98518  4.58477  3.61503
          0.00710  5.34663  6.06897  0.61958  0.77255  0.48576  0.95510
     90   1.18263  5.29780  4.76195  4.36634  1.61682  4.52870  1.40922  3.96660  4.28438  3.55297  4.58138  4.50586  5.03027  4.51674  4.50087  3.90569  4.00300  3.75164  5.01404  3.38423     90 - -
          2.68618  4.42225  2.77519  2.73123  3.46354  2.40513  3.72494  3.29354  2.67741  2.69355  4.24690  2.90347  2.73739  3.18146  2.89801  2.37887  2.77519  2.98518  4.58477  3.61503
          0.00710  5.34663  6.06897  0.61958  0.77255  0.48576  0.95510
     91   3.16066  5.17515  1.85131  3.09070  2.44685  4.00409  4.22952  1.93898  1.54157  3.36691  4.25072  3.58513  4.40513  3.43760  3.51455  3.24972  3.39413  3.41584  5.67267  4.34724     91 - -
          2.68618  4.42225  2.77519  2.73123  3.46354  2.40513  3.72494  3.29354  2.67741  2.69355  4.24690  2.90347  2.73739  3.18146  2.89801  2.37887  2.77519  2.98518  4.58477  3.61503
          0.00710  5.34663  6.06897  0.61958  0.77255  0.48576  0.95510
     92   3.47484  5.47359  3.76611  1.17990  1.79774  4.24466  4.27866  4.09630  3.38899  3.65347  4.57770  2.21867  4.65689  3.70222  3.81182  3.52326  3.71008  3.82956  2.44799  3.62073     92 - -
          2.68618  4.42225  2.77519  2.73123  3.46354  2.40513  3.72494  3.29354  2.67741  2.69355  4.24690  2.90347  2.73739  3.18146  2.89801  2.37887  2.77519  2.98518  4.58477  3.61503
          0.00710  5.34663  6.06897  0.61958  0.77255  0.48576  0.95510
     93   2.16108  5.21222  6.15140  5.71051  4.73124  5.61485  6.49750  0.84984  5.66985  3.18029  4.45065  5.83234  5.88096  5.95240  5.84537  5.06477  4.28042  1.08000  6.84111  5.59115     93 - -
          2.68618  4.42225  2.77519  2.73123  3.46354  2.40513  3.72494  3.29354  2.67741  2.69355  4.24690  2.90347  2.73739  3.18146  2.89801  2.37887  2.77519  2.98518  4.58477  3.61503
          0.00710  5.34663  6.06897  0.61958  0.77255  0.48576  0.95510
     94   2.14200  4.84763  3.95252  3.39483  2.53034  4.06564  4.33235  3.34380  3.34337  2.14793  3.94113  3.80401  2.04387  1.64283  3.69943  3.31773  3.34251  3.12511  5.42162  4.17501     94 - -
          2.68618  4.42225  2.77519  2.73123  3.46354  2.40513  3.72494  3.29354  2.67741  2.69355  4.24690  2.90347  2.73739  3.18146  2.89801  2.37887  2.77519  2.98518  4.58477  3.61503
          0.00710  5.34663  6.06897  0.61958  0.77255  0.48576  0.95510
     95   3.83964  6.49988  2.99319  0.74233  5.80209  4.08955  4.61174  5.34942  3.57492  4.78703  5.62888  1.65498  4.71049  2.24043  4.13641  3.70305  4.12263  4.88715  6.90951  5.38582     95 - -
          2.68618  4.42225  2.77519  2.73123  3.46354  2.40513  3.72494  3.29354  2.67741  2.69355  4.24690  2.90347  2.73739  3.18146  2.89801  2.37887  2.77519  2.98518  4.58477  3.61503
          0.00710  5.34663  6.06897  0.61958  0.77255  0.48576  0.95510
     96   1.51383  5.69635  3.24464  2.10001  5.07398  3.91531  4.21819  4.54903  2.99598  4.04920  4.81930  3.41685  1.96471  1.67181  3.48170  3.21919  3.50732  4.12366  6.19822  4.79263     96 - -
          2.68618  4.42225  2.77519  2.73123  3.46354  2.40513  3.72494  3.29354  2.67741  2.69355  4.24690  2.90347  2.73739  3.18146  2.89801  2.37887  2.77519  2.98518  4.58477  3.61503
          0.00710  5.34663  6.06897  0.61958  0.77255  0.48576  0.95510
     97   4.94548  6.03894  6.56701  6.18660  0.78690  6.10534  5.51642  3.39173  6.03154  0.91501  3.82531  6.06979  6.08819  5.68805  5.85066  5.59208  5.13390  3.75677  5.47946  3.95493     97 - -
          2.68618  4.42225  2.77519  2.73123  3.46354  2.40513  3.72494  3.29354  2.67741  2.69355  4.24690  2.90347  2.73739  3.18146  2.89801  2.37887  2.77519  2.98518  4.58477  3.61503
          0.00710  5.34663  6.06897  0.61958  0.77255  0.48576  0.95510
     98   3.42129  2.43469  5.17569  2.51537  3.78947  4.60891  4.95606  1.94498  4.42416  0.89507  3.72067  4.70158  4.94316  4.59076  4.51001  3.92726  3.65561  2.72966  5.46598  4.30730     98 - -
          2.68618  4.42225  2.77519  2.73123  3.46354  2.40513  3.72494  3.29354  2.67741  2.69355  4.24690  2.90347  2.73739  3.18146  2.89801  2.37887  2.77519  2.98518  4.58477  3.61503
          0.00710  5.34663  6.06897  0.61958  0.77255  0.48576  0.95510
     99   3.30325  5.70767  3.60505  3.00803  5.09665  4.04034  4.13686  4.53091  2.02105  3.98617  4.76139  3.51800  1.99205  2.19915  2.08147  3.27160  1.57718  4.12719  6.07967  4.75493     99 - -
          2.68618  4.42225  2.77519  2.73123  3.46354  2.40513  3.72494  3.29354  2.67741  2.69355  4.24690  2.90347  2.73739  3.18146  2.89801  2.37887  2.77519  2.98518  4.58477  3.61503
          0.00710  5.34663  6.06897  0.61958  0.77255  0.48576  0.95510
    100   3.63856  6.13634  1.46785  2.02120  5.41189  1.76961  4.50868  4.89975  3.47681  1.47376  5.25155  3.50030  4.61162  3.66605  4.04929  3.55311  3.91164  4.49838  6.60933  5.14222    100 - -
          2.68618  4.42225  2.77519  2.73123  3.46354  2.40513  3.72494  3.29354  2.67741  2.69355  4.24690  2.90347  2.73739  3.18146  2.89801  2.37887  2.77519  2.98518  4.58477  3.61503
          0.00710  5.34663  6.06897  0.61958  0.77255  0.48576  0.95510
    101   3.36858  4.75551  5.06843  4.50245  3.44349  4.49650  1.58054  2.02974  4.31231  2.88039  3.86397  4.54294  4.85273  4.47555  4.38797  3.80873  3.60110  1.58015  5.03647  1.80436    101 - -
          2.68618  4.42225  2.77519  2.73123  3.46354  2.40513  3.72494  3.29354  2.67741  2.69355  4.24690  2.90347  2.73739  3.18146  2.89801  2.37887  2.77519  2.98518  4.58477  3.61503
          0.00710  5.34663  6.06897  0.61958  0.77255  0.48576  0.95510
    102   3.17646  5.68334  3.29105  2.11786  5.03666  3.89180  4.09373  4.51705  1.48430  3.98105  4.72977  2.23766  2.51438  1.84755  3.26109  3.13059  3.40703  4.08010  6.09796  4.69631    102 - -
          2.68618  4.42225  2.77519  2.73123  3.46354  2.40513  3.72494  3.29354  2.67741  2.69355  4.24690  2.90347  2.73739  3.18146  2.89801  2.37887  2.77519  2.98518  4.58477  3.61503
          0.44865  5.34663  1.03073  0.61958  0.77255  0.48576  0.95510
    103   4.54484  5.83008  5.10623  4.82678  2.84355  4.98170  0.84803  4.60842  4.36326  3.85853  5.11847  4.75590  5.38578  4.73153  4.46481  4.55557  4.78309  4.48207  1.19459  2.76906    103 - -
          2.68618  4.42225  2.77519  2.73123  3.46354  2.40513  3.72494  3.29354  2.67741  2.69355  4.24690  2.90347  2.73739  3.18146  2.89801  2.37887  2.77519  2.98518  4.58477  3.61503
          0.01102  4.90900  5.63135  0.61958  0.77255  1.36683  0.29426
    104   3.59932  5.54046  3.76218  3.66162  4.93083  0.81321  1.18047  5.02135  3.84872  4.54192  5.46042  4.06500  4.73992  4.23513  4.16344  3.69084  4.02314  4.53108  6.22928  4.86752    104 - -
          2.68618  4.42225  2.77519  2.73123  3.46354  2.40513  3.72494  3.29354  2.67741  2.69355  4.24690  2.90347  2.73739  3.18146  2.89801  2.37887  2.77519  2.98518  4.58477  3.61503
          0.01102  4.90900  5.63135  0.61958  0.77255  1.36683  0.29426
    105   3.93048  0.77549  5.47024  5.19349  3.81251  4.52466  5.07255  4.20304  4.90243  3.77357  4.91115  5.04561  5.13954  5.16051  4.92231  4.21310  4.32669  4.00555  1.12268  3.85077    105 - -
          2.68618  4.42225  2.77519  2.73123  3.46354  2.40513  3.72494  3.29354  2.67741  2.69355  4.24690  2.90347  2.73739  3.18146  2.89801  2.37887  2.77519  2.98518  4.58477  3.61503
          0.63077  4.90900  0.77557  0.61958  0.77255  1.36683  0.29426
    106   3.16441  4.61373  4.70268  4.39892  3.90550  4.15174  5.14182  2.13239  4.27547  2.52945  3.82314  4.51627  4.70327  4.61353  4.44513  3.69849  3.52454  0.61496  5.75499  4.50592    106 - -
          2.68618  4.42225  2.77519  2.73123  3.46354  2.40513  3.72494  3.29354  2.67741  2.69355  4.24690  2.90347  2.73739  3.18146  2.89801  2.37887  2.77519  2.98518  4.58477  3.61503
          0.02039  4.29862  5.02096  0.61958  0.77255  1.76382  0.18800
    107   3.42798  5.35816  3.62941  3.19658  4.84599  3.84414  4.08057  4.30965  0.57281  3.79031  4.74869  3.59373  4.33056  3.26199  2.61832  3.45395  3.65859  4.00081  5.73741  4.62440    107 - -
          2.68618  4.42225  2.77519  2.73123  3.46354  2.40513  3.72494  3.29354  2.67741  2.69355  4.24690  2.90347  2.73739  3.18146  2.89801  2.37887  2.77519  2.98518  4.58477  3.61503
          0.02039  4.29862  5.02096  0.61958  0.77255  1.76382  0.18800
    108   3.31280  5.26224  3.27577  3.06100  4.48757  3.71130  4.21436  4.21056  2.85622  3.66605  4.70439  3.51607  4.28494  0.63150  3.12172  3.35295  3.62011  3.91925  5.68907  4.42463    108 - -
          2.68618  4.42225  2.77519  2.73123  3.46354  2.40513  3.72494  3.29354  2.67741  2.69355  4.24690  2.90347  2.73739  3.18146  2.89801  2.37887  2.77519  2.98518  4.58477  3.61503
          0.02039  4.29862  5.02096  0.61958  0.77255  1.16055  0.37588
    109   3.14713  0.98080  1.35650  3.33432  4.72085  3.71052  4.63259  4.08531  3.68083  3.86421  4.79401  3.73909  4.37828  3.91626  4.07382  3.27734  3.55635  3.72105  6.02115  4.79450    109 - -
          2.68618  4.42225  2.77519  2.73123  3.46354  2.40513  3.72494  3.29354  2.67741  2.69355  4.24690  2.90347  2.73739  3.18146  2.89801  2.37887  2.77519  2.98518  4.58477  3.61503
          0.01491  4.60929  5.33163  0.61958  0.77255  1.61075  0.22281
    110   3.60760  4.88410  5.43396  4.92493  3.56789  4.94549  5.43003  2.23750  4.77021  0.88151  3.35657  5.09755  5.16779  4.88508  4.85070  4.35165  3.85694  1.29183  5.67249  4.57136    110 - -
          2.68618  4.42225  2.77519  2.73123  3.46354  2.40513  3.72494  3.29354  2.67741  2.69355  4.24690  2.90347  2.73739  3.18146  2.89801  2.37887  2.77519  2.98518  4.58477  3.61503
          0.01491  4.60929  5.33163  0.61958  0.77255  0.13344  2.08009
    111   2.13546  4.68968  4.38357  3.79998  3.70805  4.19809  4.43971  3.14885  1.90908  1.46913  3.79586  4.08121  4.56865  3.94218  3.88144  3.47468  3.37609  2.95023  2.57743  2.50132    111 - -
          2.68618  4.42225  2.77519  2.73123  3.46354  2.40513  3.72494  3.29354  2.67741  2.69355  4.24690  2.90347  2.73739  3.18146  2.89801  2.37887  2.77519  2.98518  4.58477  3.61503
          0.00710  5.34663  6.06897  0.61958  0.77255  0.48576  0.95510
    112   3.22987  4.78577  4.42629  3.86249  1.29475  4.25731  4.49365  3.22567  2.30513  1.69213  3.86752  4.14222  4.63923  4.00319  3.91553  2.22361  3.46667  3.04228  5.25385  3.95465    112 - -
          2.68618  4.42225  2.77519  2.73123  3.46354  2.40513  3.72494  3.29354  2.67741  2.69355  4.24690  2.90347  2.73739  3.18146  2.89801  2.37887  2.77519  2.98518  4.58477  3.61503
          0.00710  5.34663  6.06897  0.61958  0.77255  0.48576  0.95510
    113   3.42178  5.62957  3.82484  3.20901  4.88374  4.16612  4.23005  4.36398  2.73355  3.88139  4.70885  3.68263  4.54099  1.64404  1.43822  3.42923  2.35256  4.02977  5.98237  1.94949    113 - -
          2.68618  4.42225  2.77519  2.73123  3.46354  2.40513  3.72494  3.29354  2.67741  2.69355  4.24690  2.90347  2.73739  3.18146  2.89801  2.37887  2.77519  2.98518  4.58477  3.61503
          0.54801  5.34663  0.87434  0.61958  0.77255  0.48576  0.95510
    114   2.78812  4.73345  4.15921  4.05427  5.30755  1.66550  5.15002  4.84312  4.26815  4.49875  5.27697  4.03557  4.29455  4.46675  4.50708  0.60444  3.34369  4.03982  6.60432  5.46054    114 - -
          2.68618  4.42225  2.77519  2.73123  3.46354  2.40513  3.72494  3.29354  2.67741  2.69355  4.24690  2.90347  2.73739  3.18146  2.89801  2.37887  2.77519  2.98518  4.58477  3.61503
          0.01217  4.81079  5.53313  0.61958  0.77255  1.46195  0.26368
    115   1.83665  5.07940  3.28314  2.88629  4.69463  3.61216  4.12926  4.13217  2.89678  3.70649  4.51642  3.35470  1.95893  1.42278  3.31191  2.96125  3.23298  3.70859  5.90246  4.57538    115 - -
          2.68618  4.42225  2.77519  2.73123  3.46354  2.40513  3.72494  3.29354  2.67741  2.69355  4.24690  2.90347  2.73739  3.18146  2.89801  2.37887  2.77519  2.98518  4.58477  3.61503
          0.01217  4.81079  5.53313  0.61958  0.77255  1.46195  0.26368
    116   3.19064  4.81885  4.14404  3.56841  1.87138  4.15511  4.25521  3.07179  1.44147  1.70334  3.67602  3.91163  4.50745  3.69932  3.51731  3.44457  3.41471  2.97912  5.06593  3.68035    116 - -
          2.68618  4.42225  2.77519  2.73123  3.46354  2.40513  3.72494  3.29354  2.67741  2.69355  4.24690  2.90347  2.73739  3.18146  2.89801  2.37887  2.77519  2.98518  4.58477  3.61503
          0.01217  4.81079  5.53313  0.61958  0.77255  0.15661  1.93128
    117   2.25021  5.70075  1.49551  2.90078  5.12719  3.92193  4.25211  4.60621  3.02653  4.10096  4.86915  3.44393  1.94385  3.37183  1.68107  3.23755  3.53155  4.16681  6.24237  4.83771    117 - -
          2.68618  4.42225  2.77519  2.73123  3.46354  2.40513  3.72494  3.29354  2.67741  2.69355  4.24690  2.90347  2.73739  3.18146  2.89801  2.37887  2.77519  2.98518  4.58477  3.61503
          0.00710  5.34663  6.06897  0.61958  0.77255  0.48576  0.95510
    118   3.15134  5.40224  3.51266  2.94919  4.67991  3.94703  4.11690  4.09935  2.81286  1.66386  4.47228  1.92019  4.33645  2.21079  2.31084  3.16609  2.29509  3.75900  5.86989  4.54089    118 - -
          2.68618  4.42225  2.77519  2.73123  3.46354  2.40513  3.72494  3.29354  2.67741  2.69355  4.24690  2.90347  2.73739  3.18146  2.89801  2.37887  2.77519  2.98518  4.58477  3.61503
          0.00710  5.34663  6.06897  0.61958  0.77255  0.48576  0.95510
    119   3.45720  4.92997  5.32900  4.86484  4.23996  2.30588  5.32514  2.83553  4.70796  3.06282  2.20525  4.86262  5.04579  4.92033  4.80939  3.93279  3.78532  0.65089  5.91274  4.72582    119 - -
          2.68618  4.42225  2.77519  2.73123  3.46354  2.40513  3.72494  3.29354  2.67741  2.69355  4.24690  2.90347  2.73739  3.18146  2.89801  2.37887  2.77519  2.98518  4.58477  3.61503
          0.00710  5.34663  6.06897  0.61958  0.77255  0.48576  0.95510
    120   3.15678  2.02574  4.41156  3.81683  3.82766  4.21217  4.48629  2.15005  3.59978  2.88637  3.81533  4.10099  4.58473  2.49431  1.62839  3.49404  3.38861  2.03186  5.31870  4.11861    120 - -
          2.68618  4.42225  2.77519  2.73123  3.46354  2.40513  3.72494  3.29354  2.67741  2.69355  4.24690  2.90347  2.73739  3.18146  2.89801  2.37887  2.77519  2.98518  4.58477  3.61503
          0.00710  5.34663  6.06897  0.61958  0.77255  0.48576  0.95510
    121   3.12875  4.78624  4.12106  3.55176  3.93796  4.13141  4.40795  1.55032  3.45289  2.99247  3.90611  1.96759  4.51499  3.77435  2.38124  3.39390  2.22149  2.17832  5.40512  4.18232    121 - -
          2.68618  4.42225  2.77519  2.73123  3.46354  2.40513  3.72494  3.29354  2.67741  2.69355  4.24690  2.90347  2.73739  3.18146  2.89801  2.37887  2.77519  2.98518  4.58477  3.61503
          0.00710  5.34663  6.06897  0.61958  0.77255  0.48576  0.95510
    122   3.09489  5.15304  3.55443  2.17170  2.64216  3.94646  4.16350  3.73755  3.00435  1.91424  4.22062  3.51747  2.49634  1.63439  3.44111  3.17086  3.32669  3.46059  5.66552  4.35584    122 - -
          2.68618  4.42225  2.77519  2.73123  3.46354  2.40513  3.72494  3.29354  2.67741  2.69355  4.24690  2.90347  2.73739  3.18146  2.89801  2.37887  2.77519  2.98518  4.58477  3.61503
          0.00710  5.34663  6.06897  0.61958  0.77255  0.48576  0.95510
    123   4.32905  6.56572  1.06106  3.53344  6.42829  0.65330  5.34829  6.16535  4.65284  5.60106  6.57089  4.10054  5.16149  4.59110  5.32850  4.25638  4.74997  5.56113  7.45189  6.14094    123 - -
          2.68618  4.42225  2.77519  2.73123  3.46354  2.40513  3.72494  3.29354  2.67741  2.69355  4.24690  2.90347  2.73739  3.18146  2.89801  2.37887  2.77519  2.98518  4.58477  3.61503
          0.00710  5.34663  6.06897  0.61958  0.77255  0.48576  0.95510
    124   3.57980  5.59978  4.09086  3.55557  5.06428  2.22510  4.50596  2.28484  0.69103  3.97785  4.86740  3.96425  4.73686  3.67276  3.20577  3.65119  3.83511  4.00969  6.18236  4.96258    124 - -
          2.68618  4.42225  2.77519  2.73123  3.46354  2.40513  3.72494  3.29354  2.67741  2.69355  4.24690  2.90347  2.73739  3.18146  2.89801  2.37887  2.77519  2.98518  4.58477  3.61503
          0.00710  5.34663  6.06897  0.61958  0.77255  0.48576  0.95510
    125   3.25325  5.34944  1.59009  3.11705  3.92429  4.06571  1.96519  3.98639  3.13031  3.56896  4.43721  3.60974  4.46157  3.46292  3.57595  3.29670  2.27557  3.69269  2.67714  2.32538    125 - -
          2.68618  4.42225  2.77519  2.73123  3.46354  2.40513  3.72494  3.29354  2.67741  2.69355  4.24690  2.90347  2.73739  3.18146  2.89801  2.37887  2.77519  2.98518  4.58477  3.61503
          0.00710  5.34663  6.06897  0.61958  0.77255  0.48576  0.95510
    126   3.14643  4.57043  4.80900  4.21454  3.59420  4.27707  2.60328  2.99055  4.04773  1.41532  1.90105  4.33177  4.64031  4.23646  4.15685  3.57639  2.20510  2.81401  5.13620  2.39302    126 - -
          2.68618  4.42225  2.77519  2.73123  3.46354  2.40513  3.72494  3.29354  2.67741  2.69355  4.24690  2.90347  2.73739  3.18146  2.89801  2.37887  2.77519  2.98518  4.58477  3.61503
          0.14483  5.34663  2.03974  0.61958  0.77255  0.48576  0.95510
    127   3.20392  5.08937  3.82660  3.37803  4.29795  4.01653  4.41924  3.71203  3.24970  1.36256  4.26171  3.79414  4.49869  2.16869  3.58447  1.31583  3.48903  3.47543  5.72501  4.45099    127 - -
          2.68618  4.42225  2.77519  2.73123  3.46354  2.40513  3.72494  3.29354  2.67741  2.69355  4.24690  2.90347  2.73739  3.18146  2.89801  2.37887  2.77519  2.98518  4.58477  3.61503
          0.00815  5.20995  5.93230  0.61958  0.77255  0.29425  1.36685
    128   3.10514  5.14957  3.61895  3.05132  4.35918  3.96436  4.16416  3.73905  1.80032  3.38557  2.47359  3.54175  4.35064  2.29705  3.36685  3.18565  1.62583  2.40956  5.67466  4.38228    128 - -
          2.68618  4.42225  2.77519  2.73123  3.46354  2.40513  3.72494  3.29354  2.67741  2.69355  4.24690  2.90347  2.73739  3.18146  2.89801  2.37887  2.77519  2.98518  4.58477  3.61503
          0.00710  5.34663  6.06897  0.61958  0.77255  0.48576  0.95510
    129   3.61370  5.92148  3.23574  1.56643  5.67454  4.03721  4.75156  5.19439  3.72455  4.70913  5.53527  3.69638  0.84953  3.92496  4.24884  2.04088  3.98217  4.66778  6.85233  5.41757    129 - -
          2.68618  4.42225  2.77519  2.73123  3.46354  2.40513  3.72494  3.29354  2.67741  2.69355  4.24690  2.90347  2.73739  3.18146  2.89801  2.37887  2.77519  2.98518  4.58477  3.61503
          0.00710  5.34663  6.06897  0.61958  0.77255  0.48576  0.95510
    130   3.50182  5.54988  3.82550  1.72919  4.86537  4.22696  4.39601  4.04024  2.94512  3.79054  4.68105  3.80411  4.64644  3.56364  1.63755  3.56045  3.72611  1.16372  6.05777  4.80120    130 - -
          2.68618  4.42225  2.77519  2.73123  3.46354  2.40513  3.72494  3.29354  2.67741  2.69355  4.24690  2.90347  2.73739  3.18146  2.89801  2.37887  2.77519  2.98518  4.58477  3.61503
          0.00710  5.34663  6.06897  0.61958  0.77255  0.48576  0.95510
    131   2.13373  5.14749  3.61506  3.06367  4.43953  3.91546  4.20701  3.83677  2.22122  2.31587  4.30917  3.54842  4.34062  3.38732  3.46767  1.56391  1.87733  3.52750  5.75028  4.44740    131 - -
          2.68618  4.42225  2.77519  2.73123  3.46354  2.40513  3.72494  3.29354  2.67741  2.69355  4.24690  2.90347  2.73739  3.18146  2.89801  2.37887  2.77519  2.98518  4.58477  3.61503
          0.00710  5.34663  6.06897  0.61958  0.77255  0.48576  0.95510
    132   3.38431  5.57078  3.82146  3.19917  4.89746  4.14431  4.22741  4.28576  2.73965  3.81720  2.40405  3.67246  4.52033  1.45518  1.45153  3.40209  2.26944  3.96079  5.98932  4.72194    132 - -
          2.68618  4.42225  2.77519  2.73123  3.46354  2.40513  3.72494  3.29354  2.67741  2.69355  4.24690  2.90347  2.73739  3.18146  2.89801  2.37887  2.77519  2.98518  4.58477  3.61503
          0.00710  5.34663  6.06897  0.61958  0.77255  0.48576  0.95510
    133   1.67626  5.03292  1.86690  3.42974  4.34457  4.06312  4.51555  1.50547  3.48751  3.35700  4.26852  3.85388  4.54143  3.78435  3.88268  3.37805  2.17939  3.20380  5.78004  4.52145    133 - -
          2.68618  4.42225  2.77519  2.73123  3.46354  2.40513  3.72494  3.29354  2.67741  2.69355  4.24690  2.90347  2.73739  3.18146  2.89801  2.37887  2.77519  2.98518  4.58477  3.61503
          0.00710  5.34663  6.06897  0.61958  0.77255  0.48576  0.95510
    134   3.20105  4.70805  4.56136  4.00797  3.70515  4.25726  4.55625  3.14374  3.84821  0.99027  3.80001  2.36448  4.64832  4.11914  4.04127  3.56152  2.31948  2.96413  2.52803  3.98750    134 - -
          2.68618  4.42225  2.77519  2.73123  3.46354  2.40513  3.72494  3.29354  2.67741  2.69355  4.24690  2.90347  2.73739  3.18146  2.89801  2.37887  2.77519  2.98518  4.58477  3.61503
          0.00710  5.34663  6.06897  0.61958  0.77255  0.48576  0.95510
    135   3.53414  2.31872  5.36053  4.82016  3.25374  4.64681  4.57366  1.39485  4.60412  2.97330  3.97907  4.70999  4.99578  4.68077  4.59775  3.97042  3.76531  3.09741  1.86372  1.62969    135 - -
          2.68618  4.42225  2.77519  2.73123  3.46354  2.40513  3.72494  3.29354  2.67741  2.69355  4.24690  2.90347  2.73739  3.18146  2.89801  2.37887  2.77519  2.98518  4.58477  3.61503
          0.00710  5.34663  6.06897  0.61958  0.77255  0.48576  0.95510
    136   4.28824  6.45895  3.55901  1.48598  6.34060  0.45266  5.34898  6.02214  4.51200  5.48049  6.42723  4.16771  5.16918  4.58737  5.05847  4.24559  4.70202  5.44966  7.34442  6.09178    136 - -
          2.68618  4.42225  2.77519  2.73123  3.46354  2.40513  3.72494  3.29354  2.67741  2.69355  4.24690  2.90347  2.73739  3.18146  2.89801  2.37887  2.77519  2.98518  4.58477  3.61503
          0.13579  5.34663  2.10205  0.61958  0.77255  0.48576  0.95510
    137   3.43540  6.02451  2.02081  2.77775  5.33150  3.90330  2.20166  4.85518  3.17415  4.31632  5.10188  1.35121  4.43887  1.66077  3.71562  3.34476  3.69373  4.40601  6.44389  4.96944    137 - -
          2.68618  4.42225  2.77519  2.73123  3.46354  2.40513  3.72494  3.29354  2.67741  2.69355  4.24690  2.90347  2.73739  3.18146  2.89801  2.37887  2.77519  2.98518  4.58477  3.61503
          0.16628  5.21892  1.91203  0.61958  0.77255  0.87654  0.53823
    138   1.73153  4.85176  4.56470  4.32851  5.40440  3.62350  5.29864  4.87680  4.37984  4.54501  5.31566  4.23556  1.05053  4.60113  4.62169  1.26326  3.45501  4.11503  6.72379  5.58348    138 - -
          2.68618  4.42225  2.77519  2.73123  3.46354  2.40513  3.72494  3.29354  2.67741  2.69355  4.24690  2.90347  2.73739  3.18146  2.89801  2.37887  2.77519  2.98518  4.58477  3.61503
          0.00945  5.06209  5.78443  0.61958  0.77255  1.17269  0.37039
    139   3.75017  5.76190  3.93177  3.69308  5.68058  0.71273  4.81388  5.17839  1.26490  4.64257  5.52237  4.09528  4.82734  4.00096  3.53990  3.80720  4.10813  4.69396  6.57205  5.44972    139 - -
          2.68618  4.42225  2.77519  2.73123  3.46354  2.40513  3.72494  3.29354  2.67741  2.69355  4.24690  2.90347  2.73739  3.18146  2.89801  2.37887  2.77519  2.98518  4.58477  3.61503
          0.00945  5.06209  5.78443  0.61958  0.77255  0.59767  0.79871
    140   3.29770  1.44373  3.99477  1.26275  4.22010  4.15184  4.59047  3.41539  3.53907  2.07074  4.18358  3.97817  4.62684  3.89670  3.87001  3.50696  3.57988  3.22553  5.72923  4.47808    140 - -
          2.68618  4.42225  2.77519  2.73123  3.46354  2.40513  3.72494  3.29354  2.67741  2.69355  4.24690  2.90347  2.73739  3.18146  2.89801  2.37887  2.77519  2.98518  4.58477  3.61503
          0.00815  5.20995  5.93230  0.61958  0.77255  0.29425  1.36685
    141   3.82313  5.18606  5.59695  5.05337  1.71137  4.96632  5.20891  3.12028  4.87752  1.28469  3.73007  5.10454  5.27569  4.94595  4.91066  4.32010  1.14746  3.17638  5.51491  4.21708    141 - -
          2.68618  4.42225  2.77519  2.73123  3.46354  2.40513  3.72494  3.29354  2.67741  2.69355  4.24690  2.90347  2.73739  3.18146  2.89801  2.37887  2.77519  2.98518  4.58477  3.61503
          0.00710  5.34663  6.06897  0.61958  0.77255  0.48576  0.95510
    142   3.30402  4.86082  4.51866  4.03532  3.65067  2.29915  4.56770  3.37777  3.93959  1.67588  4.02485  4.25789  2.40646  4.19555  4.15665  3.61569  3.57121  3.17708  5.20846  1.22267    142 - -
          2.68618  4.42225  2.77519  2.73123  3.46354  2.40513  3.72494  3.29354  2.67741  2.69355  4.24690  2.90347  2.73739  3.18146  2.89801  2.37887  2.77519  2.98518  4.58477  3.61503
          0.00710  5.34663  6.06897  0.61958  0.77255  0.48576  0.95510
    143   3.38235  5.53077  3.84719  3.21382  4.76768  4.15696  4.21981  4.21659  1.38847  3.76806  4.60345  3.68293  4.52358  3.37068  1.72677  3.40919  2.35589  3.90327  2.48946  2.46370    143 - -
          2.68618  4.42225  2.77519  2.73123  3.46354  2.40513  3.72494  3.29354  2.67741  2.69355  4.24690  2.90347  2.73739  3.18146  2.89801  2.37887  2.77519  2.98518  4.58477  3.61503
          0.00710  5.34663  6.06897  0.61958  0.77255  0.48576  0.95510
    144   4.65582  5.86081  5.82547  5.57432  1.91417  5.40242  4.47327  4.42652  5.38590  3.79888  5.02660  5.14739  5.73667  5.25794  5.32453  4.78531  1.49551  4.31358  4.59123  0.69937    144 - -
          2.68618  4.42225  2.77519  2.73123  3.46354  2.40513  3.72494  3.29354  2.67741  2.69355  4.24690  2.90347  2.73739  3.18146  2.89801  2.37887  2.77519  2.98518  4.58477  3.61503
          0.13579  5.34663  2.10205  0.61958  0.77255  0.48576  0.95510
    145   3.08897  5.05783  3.69489  3.13842  4.30910  3.94199  4.20079  3.68008  1.69577  1.49534  4.20125  3.59658  4.35735  3.40904  3.34871  2.21557  2.14313  3.40419  5.64118  4.37174    145 - -
          2.68618  4.42225  2.77519  2.73123  3.46354  2.40513  3.72494  3.29354  2.67741  2.69355  4.24690  2.90347  2.73739  3.18146  2.89801  2.37887  2.77519  2.98518  4.58477  3.61503
          0.00807  5.21892  5.94126  0.61958  0.77255  0.87654  0.53823
    146   3.46178  6.03687  2.96609  1.50718  5.35554  2.27804  2.19013  4.87356  3.21270  4.34036  5.13266  1.33852  4.45871  3.46209  3.75499  3.37150  3.72459  4.42696  6.47431  5.00096    146 - -
          2.68618  4.42225  2.77519  2.73123  3.46354  2.40513  3.72494  3.29354  2.67741  2.69355  4.24690  2.90347  2.73739  3.18146  2.89801  2.37887  2.77519  2.98518  4.58477  3.61503
          0.62454  5.21892  0.77854  0.61958  0.77255  0.87654  0.53823
    147   1.09736  4.88924  3.73464  3.24044  4.61849  3.61355  4.20830  3.98600  2.76933  3.60855  4.47977  3.57347  4.19577  3.39936  1.51392  3.02182  3.26254  3.59313  5.80355  4.58522    147 - -
          2.68618  4.42225  2.77519  2.73123  3.46354  2.40513  3.72494  3.29354  2.67741  2.69355  4.24690  2.90347  2.73739  3.18146  2.89801  2.37887  2.77519  2.98518  4.58477  3.61503
          0.01491  4.60929  5.33163  0.61958  0.77255  1.61075  0.22281
    148   2.91724  4.99201  3.28996  2.93295  4.52617  3.59326  4.11115  3.93270  2.81301  3.53827  4.41845  3.37327  4.14909  1.64031  3.15417  2.99256  1.22510  3.57018  5.77252  4.47588    148 - -
          2.68618  4.42225  2.77519  2.73123  3.46354  2.40513  3.72494  3.29354  2.67741  2.69355  4.24690  2.90347  2.73739  3.18146  2.89801  2.37887  2.77519  2.98518  4.58477  3.61503
          0.01491  4.60929  5.33163  0.61958  0.77255  1.61075  0.22281
    149   3.20628  5.33304  3.37920  3.02977  5.00019  1.56820  4.15842  4.44465  0.99426  3.93875  4.78756  3.47783  4.29720  3.31644  2.94527  3.23189  3.50152  4.02708  5.97808  4.75763    149 - -
          2.68618  4.42225  2.77519  2.73123  3.46354  2.40513  3.72494  3.29354  2.67741  2.69355  4.24690  2.90347  2.73739  3.18146  2.89801  2.37887  2.77519  2.98518  4.58477  3.61503
          0.01491  4.60929  5.33163  0.61958  0.77255  1.61075  0.22281
    150   3.46558  5.28165  4.06380  3.45064  3.42146  4.13362  3.98170  3.96324  2.63997  3.43587  4.43874  3.77187  4.51891  3.41262  1.05820  3.53001  3.66664  3.73325  4.91619  1.54654    150 - -
          2.68618  4.42225  2.77519  2.73123  3.46354  2.40513  3.72494  3.29354  2.67741  2.69355  4.24690  2.90347  2.73739  3.18146  2.89801  2.37887  2.77519  2.98518  4.58477  3.61503
          0.01491  4.60929  5.33163  0.61958  0.77255  0.13344  2.08009
    151   3.22385  4.82934  4.32912  3.72994  3.86184  4.22517  4.43919  3.28984  3.42647  1.63725  3.91929  4.04843  4.59946  3.85512  1.88101  3.50758  1.55045  3.09308  5.34674  2.40703    151 - -
          2.68618  4.42225  2.77519  2.73123  3.46354  2.40513  3.72494  3.29354  2.67741  2.69355  4.24690  2.90347  2.73739  3.18146  2.89801  2.37887  2.77519  2.98518  4.58477  3.61503
          0.00710  5.34663  6.06897  0.61958  0.77255  0.48576  0.95510
    152   3.10596  5.29234  3.54215  2.98645  4.59073  3.91725  4.15554  4.01602  2.91053  3.61025  4.42329  3.49004  2.04394  3.30624  1.60526  2.20474  2.35452  3.67967  5.83450  2.49305    152 - -
          2.68618  4.42225  2.77519  2.73123  3.46354  2.40513  3.72494  3.29354  2.67741  2.69355  4.24690  2.90347  2.73739  3.18146  2.89801  2.37887  2.77519  2.98518  4.58477  3.61503
          0.00710  5.34663  6.06897  0.61958  0.77255  0.48576  0.95510
    153   3.52388  5.32257  4.46041  3.82742  4.57286  4.32524  4.57371  3.95196  3.08097  1.13007  4.49918  4.14333  4.77422  3.81763  1.28629  2.13614  3.78549  3.73036  5.90698  4.70264    153 - -
          2.68618  4.42225  2.77519  2.73123  3.46354  2.40513  3.72494  3.29354  2.67741  2.69355  4.24690  2.90347  2.73739  3.18146  2.89801  2.37887  2.77519  2.98518  4.58477  3.61503
          0.14483  5.34663  2.03974  0.61958  0.77255  0.48576  0.95510
    154   3.35594  4.82328  4.98501  4.48095  1.33415  4.39503  4.70264  1.96527  4.33981  2.83973  3.91958  4.53099  4.83779  4.50737  4.45231  1.29953  3.63881  2.94710  5.15326  3.72581    154 - -
          2.68618  4.42225  2.77519  2.73123  3.46354  2.40513  3.72494  3.29354  2.67741  2.69355  4.24690  2.90347  2.73739  3.18146  2.89801  2.37887  2.77519  2.98518  4.58477  3.61503
          0.63238  5.20995  0.76957  0.61958  0.77255  0.89752  0.52354
    155   3.11727  4.67847  4.48175  4.02442  3.60632  4.08780  4.71645  2.68032  3.84131  0.97520  3.50080  4.22880  4.56657  4.14640  4.03603  3.48573  1.67794  2.62827  5.40631  4.23108    155 - -
          2.68618  4.42225  2.77519  2.73123  3.46354  2.40513  3.72494  3.29354  2.67741  2.69355  4.24690  2.90347  2.73739  3.18146  2.89801  2.37887  2.77519  2.98518  4.58477  3.61503
          0.01516  4.59273  5.31507  0.61958  0.77255  1.62088  0.22030
    156   3.93811  5.17788  5.66701  5.10624  3.30148  5.24645  5.51152  2.54260  4.91237  0.69979  1.55003  5.35509  5.28707  4.86922  4.91278  4.65021  4.14323  2.81846  5.54209  4.56433    156 - -
          2.68618  4.42225  2.77519  2.73123  3.46354  2.40513  3.72494  3.29354  2.67741  2.69355  4.24690  2.90347  2.73739  3.18146  2.89801  2.37887  2.77519  2.98518  4.58477  3.61503
          0.01516  4.59273  5.31507  0.61958  0.77255  1.62088  0.22030
    157   3.83214  5.90946  3.08376  0.32664  5.39018  3.93637  4.66559  5.02197  3.66720  4.53356  5.54139  3.63752  4.59130  3.90690  4.11115  3.77084  4.16195  4.64907  6.40106  5.22062    157 - -
          2.68618  4.42225  2.77519  2.73123  3.46354  2.40513  3.72494  3.29354  2.67741  2.69355  4.24690  2.90347  2.73739  3.18146  2.89801  2.37887  2.77519  2.98518  4.58477  3.61503
          0.01516  4.59273  5.31507  0.61958  0.77255  1.01761  0.44857
    158   3.50493  5.58669  3.70918  3.31709  5.22688  4.03079  4.34473  4.66504  1.10975  4.13211  5.00816  3.74330  1.11254  3.50389  3.00028  3.52812  3.77706  4.27568  6.14024  4.96309    158 - -
          2.68618  4.42225  2.77519  2.73123  3.46354  2.40513  3.72494  3.29354  2.67741  2.69355  4.24690  2.90347  2.73739  3.18146  2.89801  2.37887  2.77519  2.98518  4.58477  3.61503
          0.23854  4.83293  1.58835  0.61958  0.77255  1.44207  0.26976
    159   3.82267  5.03942  5.69835  5.16727  3.46716  5.24204  5.62114  1.30927  5.01731  0.79710  3.22418  5.37817  5.32609  5.01305  5.03853  4.65767  4.04659  2.37555  5.68533  4.65849    159 - -
          2.68618  4.42225  2.77519  2.73123  3.46354  2.40513  3.72494  3.29354  2.67741  2.69355  4.24690  2.90347  2.73739  3.18146  2.89801  2.37887  2.77519  2.98518  4.58477  3.61503
          0.01491  4.60929  5.33163  0.61958  0.77255  1.61075  0.22281
    160   3.21596  5.57173  1.50382  2.68408  4.95249  3.69302  4.05517  4.46537  2.75861  3.94487  4.77811  3.22350  4.21755  3.20388  1.15193  3.16398  3.47309  4.06207  6.01089  4.66187    160 - -
          2.68618  4.42225  2.77519  2.73123  3.46354  2.40513  3.72494  3.29354  2.67741  2.69355  4.24690  2.90347  2.73739  3.18146  2.89801  2.37887  2.77519  2.98518  4.58477  3.61503
          0.01491  4.60929  5.33163  0.61958  0.77255  1.61075  0.22281
    161   3.62049  5.21776  4.48514  4.16619  3.70560  4.16804  4.65289  4.11523  3.95934  3.62848  4.70403  4.37901  1.31773  4.36885  4.15024  3.81874  3.97302  3.88400  0.85296  3.72107    161 - -
          2.68618  4.42225  2.77519  2.73123  3.46354  2.40513  3.72494  3.29354  2.67741  2.69355  4.24690  2.90347  2.73739  3.18146  2.89801  2.37887  2.77519  2.98518  4.58477  3.61503
          0.01491  4.60929  5.33163  0.61958  0.77255  1.61075  0.22281
    162   3.03000  4.76955  3.76215  3.34368  3.95760  3.88111  4.31489  2.89944  3.13123  2.84615  3.92265  3.72223  4.36249  1.72048  3.41684  3.26062  3.31819  1.16221  5.48622  4.21743    162 - -
          2.68618  4.42225  2.77519  2.73123  3.46354  2.40513  3.72494  3.29354  2.67741  2.69355  4.24690  2.90347  2.73739  3.18146  2.89801  2.37887  2.77519  2.98518  4.58477  3.61503
          0.01491  4.60929  5.33163  0.61958  0.77255  1.61075  0.22281
    163   3.02625  4.85431  4.32647  4.18775  4.86770  3.65262  5.11510  4.11385  4.15066  3.94123  4.97915  4.21239  4.42832  4.51007  4.32618  3.24000  0.36462  3.70523  6.21184  5.09906    163 - -
          2.68618  4.42225  2.77519  2.73123  3.46354  2.40513  3.72494  3.29354  2.67741  2.69355  4.24690  2.90347  2.73739  3.18146  2.89801  2.37887  2.77519  2.98518  4.58477  3.61503
          0.01491  4.60929  5.33163  0.61958  0.77255  1.61075  0.22281
    164   2.93456  4.69771  3.70655  3.41464  4.09134  3.73924  4.47036  2.92792  3.45295  3.09067  4.11120  1.66254  4.32916  3.79755  3.76737  3.17335  3.29304  1.08761  5.61898  4.32009    164 - -
          2.68618  4.42225  2.77519  2.73123  3.46354  2.40513  3.72494  3.29354  2.67741  2.69355  4.24690  2.90347  2.73739  3.18146  2.89801  2.37887  2.77519  2.98518  4.58477  3.61503
          0.01491  4.60929  5.33163  0.61958  0.77255  1.61075  0.22281
    165   3.19111  5.28990  3.35401  3.05597  4.99990  1.08844  4.22715  4.45778  1.37029  3.97275  4.82650  3.50048  4.30326  3.39706  3.07416  3.23046  3.51242  4.02771  6.01778  4.79669    165 - -
          2.68618  4.42225  2.77519  2.73123  3.46354  2.40513  3.72494  3.29354  2.67741  2.69355  4.24690  2.90347  2.73739  3.18146  2.89801  2.37887  2.77519  2.98518  4.58477  3.61503
          0.01491  4.60929  5.33163  0.61958  0.77255  1.61075  0.22281
    166   3.43540  5.10157  4.06260  3.77611  3.04216  4.09508  4.18039  3.85793  3.72434  3.37156  4.45074  4.01815  1.51710  4.04131  3.97074  3.57892  3.75899  3.63623  4.65624  0.94206    166 - -
          2.68618  4.42225  2.77519  2.73123  3.46354  2.40513  3.72494  3.29354  2.67741  2.69355  4.24690  2.90347  2.73739  3.18146  2.89801  2.37887  2.77519  2.98518  4.58477  3.61503
          0.01491  4.60929  5.33163  0.61958  0.77255  0.13344  2.08009
    167   3.10711  5.24684  3.51875  2.98747  4.44059  3.92733  2.03348  3.91203  2.96483  3.52552  4.35319  2.33325  2.62553  3.32829  3.40583  3.15725  1.61465  3.59839  2.60182  4.39871    167 - -
          2.68618  4.42225  2.77519  2.73123  3.46354  2.40513  3.72494  3.29354  2.67741  2.69355  4.24690  2.90347  2.73739  3.18146  2.89801  2.37887  2.77519  2.98518  4.58477  3.61503
          0.00710  5.34663  6.06897  0.61958  0.77255  0.48576  0.95510
    168   3.20525  4.87418  4.15117  3.59810  3.94386  4.16894  4.41559  3.34644  2.31333  3.08719  4.00070  3.95776  1.82141  3.79193  3.67559  3.45298  3.44268  1.49610  5.40799  1.94644    168 - -
          2.68618  4.42225  2.77519  2.73123  3.46354  2.40513  3.72494  3.29354  2.67741  2.69355  4.24690  2.90347  2.73739  3.18146  2.89801  2.37887  2.77519  2.98518  4.58477  3.61503
          0.00710  5.34663  6.06897  0.61958  0.77255  0.48576  0.95510
    169   2.07114  5.54082  3.43167  3.11420  5.10553  3.94580  2.35221  4.59158  3.27079  4.14212  4.93907  1.76392  1.23463  3.60196  3.73036  3.31788  3.61132  4.15125  6.30732  4.93603    169 - -
          2.68618  4.42225  2.77519  2.73123  3.46354  2.40513  3.72494  3.29354  2.67741  2.69355  4.24690  2.90347  2.73739  3.18146  2.89801  2.37887  2.77519  2.98518  4.58477  3.61503
          0.00710  5.34663  6.06897  0.61958  0.77255  0.48576  0.95510
    170   4.75289  6.02139  6.03756  5.74116  3.58847  5.42086  5.17012  4.08537  5.28264  3.17683  2.04776  5.56828  5.82576  5.49721  5.28044  5.05950  5.03730  4.21987  0.37903  3.69122    170 - -
          2.68618  4.42225  2.77519  2.73123  3.46354  2.40513  3.72494  3.29354  2.67741  2.69355  4.24690  2.90347  2.73739  3.18146  2.89801  2.37887  2.77519  2.98518  4.58477  3.61503
          0.44865  5.34663  1.03073  0.61958  0.77255  0.48576  0.95510
    171   3.76912  6.06690  1.09768  3.00764  5.69426  3.94605  4.73774  5.33916  3.89660  4.82805  5.75025  3.57607  0.88806  3.95351  4.50583  3.69579  4.14144  4.83816  6.80538  5.43145    171 - -
          2.68618  4.42225  2.77519  2.73123  3.46354  2.40513  3.72494  3.29354  2.67741  2.69355  4.24690  2.90347  2.73739  3.18146  2.89801  2.37887  2.77519  2.98518  4.58477  3.61503
          0.01102  4.90900  5.63135  0.61958  0.77255  1.36683  0.29426
    172   2.94526  4.70803  4.64646  4.35492  4.51314  3.75801  5.11568  3.26300  4.29066  3.47586  4.48913  4.29007  4.49471  4.54849  4.47127  1.24424  3.41790  0.90724  6.07159  4.86071    172 - -
          2.68618  4.42225  2.77519  2.73123  3.46354  2.40513  3.72494  3.29354  2.67741  2.69355  4.24690  2.90347  2.73739  3.18146  2.89801  2.37887  2.77519  2.98518  4.58477  3.61503
          0.01102  4.90900  5.63135  0.61958  0.77255  1.36683  0.29426
    173   4.36809  6.10446  4.60977  4.14679  5.76473  4.59145  4.85886  5.32383  0.20724  4.68889  5.68419  4.48377  5.09160  4.05760  3.26196  4.40080  4.58292  5.00500  6.43771  5.48432    173 - -
          2.68618  4.42225  2.77519  2.73123  3.46354  2.40513  3.72494  3.29354  2.67741  2.69355  4.24690  2.90347  2.73739  3.18146  2.89801  2.37887  2.77519  2.98518  4.58477  3.61503
          0.40405  4.90900  1.12389  0.61958  0.77255  1.36683  0.29426
    174   3.65962  5.32297  4.45757  4.45455  5.49588  0.18723  5.48260  5.30273  4.71797  4.84895  5.86243  4.62519  4.72577  4.99189  4.83704  3.85630  4.18646  4.70606  6.37259  5.63506    174 - -
          2.68618  4.42225  2.77519  2.73123  3.46354  2.40513  3.72494  3.29354  2.67741  2.69355  4.24690  2.90347  2.73739  3.18146  2.89801  2.37887  2.77519  2.98518  4.58477  3.61503
          0.01629  4.52123  5.24358  0.61958  0.77255  1.66164  0.21051
    175   2.77683  4.68232  3.93925  3.83569  4.83044  3.40809  4.89435  4.47116  3.96037  4.15142  5.04536  3.90727  4.20689  4.25644  4.18553  0.42358  3.31199  3.84589  6.14992  4.93492    175 - -
          2.68618  4.42225  2.77519  2.73123  3.46354  2.40513  3.72494  3.29354  2.67741  2.69355  4.24690  2.90347  2.73739  3.18146  2.89801  2.37887  2.77519  2.98518  4.58477  3.61503
          0.01629  4.52123  5.24358  0.61958  0.77255  1.66164  0.21051
    176   3.44760  5.38038  3.31966  3.29211  4.86999  3.77817  4.68451  4.78230  3.68109  4.35536  5.34304  0.38940  4.47724  3.99918  4.02451  3.51367  3.87299  4.32924  6.08820  4.80300    176 - -
          2.68618  4.42225  2.77519  2.73123  3.46354  2.40513  3.72494  3.29354  2.67741  2.69355  4.24690  2.90347  2.73739  3.18146  2.89801  2.37887  2.77519  2.98518  4.58477  3.61503
          0.01629  4.52123  5.24358  0.61958  0.77255  1.66164  0.21051
    177   3.59275  4.88895  5.18603  4.86235  3.91082  4.72329  5.52009  0.51193  4.71154  2.40601  3.78839  5.03007  5.13329  5.01917  4.84311  4.32597  3.89524  2.07923  5.90262  4.67470    177 - -
          2.68618  4.42225  2.77519  2.73123  3.46354  2.40513  3.72494  3.29354  2.67741  2.69355  4.24690  2.90347  2.73739  3.18146  2.89801  2.37887  2.77519  2.98518  4.58477  3.61503
          0.01629  4.52123  5.24358  0.61958  0.77255  0.80933  0.58907
    178   4.36809  6.10446  4.60977  4.14679  5.76473  4.59145  4.85886  5.32383  0.20724  4.68889  5.68419  4.48377  5.09160  4.05760  3.26196  4.40080  4.58292  5.00500  6.43771  5.48432    178 - -
          2.68618  4.42225  2.77519  2.73123  3.46354  2.40513  3.72494  3.29354  2.67741  2.69355  4.24690  2.90347  2.73739  3.18146  2.89801  2.37887  2.77519  2.98518  4.58477  3.61503
          0.01102  4.90900  5.63135  0.61958  0.77255  1.36683  0.29426
    179   4.65465  5.85505  5.07319  4.88391  2.57551  5.11538  0.89304  4.58877  4.63034  3.77265  5.08944  4.70170  5.46223  4.77425  4.70144  4.57358  4.87538  4.48964  4.24583  1.02488    179 - -
          2.68618  4.42225  2.77519  2.73123  3.46354  2.40513  3.72494  3.29354  2.67741  2.69355  4.24690  2.90347  2.73739  3.18146  2.89801  2.37887  2.77519  2.98518  4.58477  3.61503
          0.01102  4.90900  5.63135  0.61958  0.77255  1.36683  0.29426
    180   2.80719  4.73693  4.42250  4.20850  5.18130  3.52145  5.16116  4.61453  4.22871  4.32610  5.13251  4.12260  4.33758  4.48194  4.45174  1.13703  0.86586  3.92922  6.52621  5.37033    180 - -
          2.68618  4.42225  2.77519  2.73123  3.46354  2.40513  3.72494  3.29354  2.67741  2.69355  4.24690  2.90347  2.73739  3.18146  2.89801  2.37887  2.77519  2.98518  4.58477  3.61503
          0.01102  4.90900  5.63135  0.61958  0.77255  1.36683  0.29426
    181   1.31568  5.50367  3.01999  0.96195  5.14951  3.74399  4.39763  4.56203  3.31782  4.16813  5.01883  3.41545  4.37162  3.57199  3.80423  3.26230  3.60787  4.12287  6.35497  4.97024    181 - -
          2.68618  4.42225  2.77519  2.73123  3.46354  2.40513  3.72494  3.29354  2.67741  2.69355  4.24690  2.90347  2.73739  3.18146  2.89801  2.37887  2.77519  2.98518  4.58477  3.61503
          0.01102  4.90900  5.63135  0.61958  0.77255  1.36683  0.29426
    182   0.93400  5.51093  1.20231  2.96762  5.34883  3.73096  4.58403  4.80382  3.65991  4.42280  5.28660  3.48172  4.43092  3.78490  4.20886  3.32587  3.71542  4.29540  6.58755  5.18553    182 - -
          2.68618  4.42225  2.77519  2.73123  3.46354  2.40513  3.72494  3.29354  2.67741  2.69355  4.24690  2.90347  2.73739  3.18146  2.89801  2.37887  2.77519  2.98518  4.58477  3.61503
          0.01102  4.90900  5.63135  0.61958  0.77255  1.36683  0.29426
    183   3.56991  6.01430  2.89136  0.92564  5.11852  3.87808  1.38938  4.88420  3.19923  4.34217  5.21436  3.37004  4.47091  3.52023  3.65250  3.47150  3.84418  4.47575  6.30899  4.84220    183 - -
          2.68618  4.42225  2.77519  2.73123  3.46354  2.40513  3.72494  3.29354  2.67741  2.69355  4.24690  2.90347  2.73739  3.18146  2.89801  2.37887  2.77519  2.98518  4.58477  3.61503
          0.01102  4.90900  5.63135  0.61958  0.77255  1.36683  0.29426
    184   3.77953  5.07664  5.28618  4.87733  3.05266  4.84848  4.55200  0.94486  4.66152  2.73044  3.99411  4.80580  5.17464  4.78418  4.71253  4.23701  4.02483  2.79930  4.76575  1.28029    184 - -
          2.68618  4.42225  2.77519  2.73123  3.46354  2.40513  3.72494  3.29354  2.67741  2.69355  4.24690  2.90347  2.73739  3.18146  2.89801  2.37887  2.77519  2.98518  4.58477  3.61503
          0.01102  4.90900  5.63135  0.61958  0.77255  1.36683  0.29426
    185   0.80123  4.70133  4.65038  4.42896  5.11098  3.53118  5.25781  4.37629  4.39288  4.20060  5.05087  4.21492  4.35423  4.62033  4.56547  3.01702  1.17722  3.78355  6.50151  5.37764    185 - -
          2.68618  4.42225  2.77519  2.73123  3.46354  2.40513  3.72494  3.29354  2.67741  2.69355  4.24690  2.90347  2.73739  3.18146  2.89801  2.37887  2.77519  2.98518  4.58477  3.61503
          0.01102  4.90900  5.63135  0.61958  0.77255  1.36683  0.29426
    186   0.77979  4.81181  4.47124  4.31623  5.26430  3.59170  5.27673  4.67514  4.38565  4.39646  5.23314  4.21765  1.21772  4.62151  4.58461  3.10079  3.44733  4.00443  6.59190  5.47814    186 - -
          2.68618  4.42225  2.77519  2.73123  3.46354  2.40513  3.72494  3.29354  2.67741  2.69355  4.24690  2.90347  2.73739  3.18146  2.89801  2.37887  2.77519  2.98518  4.58477  3.61503
          0.01102  4.90900  5.63135  0.61958  0.77255  1.36683  0.29426
    187   0.92446  4.85292  4.77304  4.44547  1.28302  4.00358  4.75760  3.47755  4.37178  3.11201  4.24817  4.39477  4.65434  4.55284  4.51076  3.45885  3.60224  3.27945  5.24843  3.73422    187 - -
          2.68618  4.42225  2.77519  2.73123  3.46354  2.40513  3.72494  3.29354  2.67741  2.69355  4.24690  2.90347  2.73739  3.18146  2.89801  2.37887  2.77519  2.98518  4.58477  3.61503
          0.01102  4.90900  5.63135  0.61958  0.77255  0.17367  1.83617
    188   3.17173  1.59314  4.60308  4.06525  3.90164  4.16835  2.42397  2.21578  3.89483  3.02085  3.95475  4.25114  1.46612  4.18239  4.09300  3.50601  3.45893  3.04074  5.41200  4.18326    188 - -
          2.68618  4.42225  2.77519  2.73123  3.46354  2.40513  3.72494  3.29354  2.67741  2.69355  4.24690  2.90347  2.73739  3.18146  2.89801  2.37887  2.77519  2.98518  4.58477  3.61503
          0.00710  5.34663  6.06897  0.61958  0.77255  0.48576  0.95510
    189   3.30797  5.81393  3.17438  1.41202  5.17493  3.92493  4.23800  4.66663  3.03373  4.14480  4.90952  3.40262  1.86563  2.16082  3.53621  1.77712  3.55824  4.22617  6.27955  4.85132    189 - -
          2.68618  4.42225  2.77519  2.73123  3.46354  2.40513  3.72494  3.29354  2.67741  2.69355  4.24690  2.90347  2.73739  3.18146  2.89801  2.37887  2.77519  2.98518  4.58477  3.61503
          0.00710  5.34663  6.06897  0.61958  0.77255  0.48576  0.95510
    190   3.17456  5.22049  1.80262  3.25896  4.70621  3.93824  4.47298  4.03916  3.36350  3.74369  4.58711  3.71414  4.47058  3.66840  3.80583  2.09059  1.47735  1.73250  6.03371  4.73192    190 - -
          2.68618  4.42225  2.77519  2.73123  3.46354  2.40513  3.72494  3.29354  2.67741  2.69355  4.24690  2.90347  2.73739  3.18146  2.89801  2.37887  2.77519  2.98518  4.58477  3.61503
          0.00710  5.34663  6.06897  0.61958  0.77255  0.48576  0.95510
    191   4.94077  6.03531  6.60671  6.20095  0.95527  6.14570  5.62198  3.35071  6.05258  0.75201  3.77707  6.13727  6.09705  5.69897  5.86919  5.63331  5.12581  3.72854  5.56388  4.07899    191 - -
          2.68618  4.42225  2.77519  2.73123  3.46354  2.40513  3.72494  3.29354  2.67741  2.69355  4.24690  2.90347  2.73739  3.18146  2.89801  2.37887  2.77519  2.98518  4.58477  3.61503
          0.00710  5.34663  6.06897  0.61958  0.77255  0.48576  0.95510
    192   3.16419  5.44030  3.47002  2.17927  4.71820  1.99752  2.43263  4.14605  2.82535  1.66136  4.50760  3.45232  4.33954  3.25598  2.24188  3.17111  3.39047  3.79855  5.90058  4.56248    192 - -
          2.68618  4.42225  2.77519  2.73123  3.46354  2.40513  3.72494  3.29354  2.67741  2.69355  4.24690  2.90347  2.73739  3.18146  2.89801  2.37887  2.77519  2.98518  4.58477  3.61503
          0.00710  5.34663  6.06897  0.61958  0.77255  0.48576  0.95510
    193   3.17382  5.50696  3.50257  2.92838  2.08576  3.95089  4.10097  4.25444  1.47575  3.78137  4.56873  2.27001  4.33739  3.22168  2.28023  3.16654  2.29669  3.88452  5.94128  4.59898    193 - -
          2.68618  4.42225  2.77519  2.73123  3.46354  2.40513  3.72494  3.29354  2.67741  2.69355  4.24690  2.90347  2.73739  3.18146  2.89801  2.37887  2.77519  2.98518  4.58477  3.61503
          0.00710  5.34663  6.06897  0.61958  0.77255  0.48576  0.95510
    194   4.80156  5.91765  6.77328  6.23291  3.90489  6.32678  6.60860  1.99639  6.11299  0.30722  3.62007  6.54592  6.14358  5.80223  5.97371  5.82813  4.99255  3.28970  6.30074  5.42259    194 - -
          2.68618  4.42225  2.77519  2.73123  3.46354  2.40513  3.72494  3.29354  2.67741  2.69355  4.24690  2.90347  2.73739  3.18146  2.89801  2.37887  2.77519  2.98518  4.58477  3.61503
          0.00710  5.34663  6.06897  0.61958  0.77255  0.48576  0.95510
    195   3.15451  2.58610  3.46187  2.89593  4.91303  3.91975  4.09510  4.36322  2.03570  3.86255  4.63095  1.62164  4.31775  3.20552  2.28732  1.83611  3.38507  3.95970  6.00138  4.64230    195 - -
          2.68618  4.42225  2.77519  2.73123  3.46354  2.40513  3.72494  3.29354  2.67741  2.69355  4.24690  2.90347  2.73739  3.18146  2.89801  2.37887  2.77519  2.98518  4.58477  3.61503
          0.00710  5.34663  6.06897  0.61958  0.77255  0.48576  0.95510
    196   3.89967  6.64034  0.98738  1.51967  5.90875  4.08299  4.66323  5.48017  3.74212  4.91348  5.76748  2.08061  4.73184  2.09357  4.40090  3.74208  4.19505  5.00076  7.05280  5.47133    196 - -
          2.68618  4.42225  2.77519  2.73123  3.46354  2.40513  3.72494  3.29354  2.67741  2.69355  4.24690  2.90347  2.73739  3.18146  2.89801  2.37887  2.77519  2.98518  4.58477  3.61503
          0.00710  5.34663  6.06897  0.61958  0.77255  0.48576  0.95510
    197   3.71259  5.88528  4.12633  3.45795  4.64801  4.39227  2.41709  4.66087  2.72722  4.09103  4.95814  3.88769  4.74503  1.72906  1.48384  3.69668  3.88772  4.33579  5.85948  1.51058    197 - -
          2.68618  4.42225  2.77519  2.73123  3.46354  2.40513  3.72494  3.29354  2.67741  2.69355  4.24690  2.90347  2.73739  3.18146  2.89801  2.37887  2.77519  2.98518  4.58477  3.61503
          0.00710  5.34663  6.06897  0.61958  0.77255  0.48576  0.95510
    198   2.16191  5.08628  5.89198  5.36458  4.29532  5.28301  5.81207  1.75174  5.24316  1.29931  4.11175  5.44736  5.54940  5.41363  5.32211  4.66068  4.08472  1.11109  6.18923  5.01405    198 - -
          2.68618  4.42225  2.77519  2.73123  3.46354  2.40513  3.72494  3.29354  2.67741  2.69355  4.24690  2.90347  2.73739  3.18146  2.89801  2.37887  2.77519  2.98518  4.58477  3.61503
          0.00710  5.34663  6.06897  0.61958  0.77255  0.48576  0.95510
    199   1.41881  5.65057  3.26236  2.04416  5.04406  3.89399  4.19258  4.52116  2.96761  4.02006  4.78371  3.40336  4.35317  1.54175  3.45651  2.24590  3.46538  4.08962  6.16707  4.76189    199 - -
          2.68618  4.42225  2.77519  2.73123  3.46354  2.40513  3.72494  3.29354  2.67741  2.69355  4.24690  2.90347  2.73739  3.18146  2.89801  2.37887  2.77519  2.98518  4.58477  3.61503
          0.00710  5.34663  6.06897  0.61958  0.77255  0.48576  0.95510
    200   1.79167  4.98308  3.77670  2.21848  4.22360  2.51138  4.32004  1.60425  3.25180  3.27886  4.15137  3.69994  4.41632  3.57110  3.65473  3.24837  2.21054  3.30230  5.61950  4.35586    200 - -
          2.68618  4.42225  2.77519  2.73123  3.46354  2.40513  3.72494  3.29354  2.67741  2.69355  4.24690  2.90347  2.73739  3.18146  2.89801  2.37887  2.77519  2.98518  4.58477  3.61503
          0.00710  5.34663  6.06897  0.61958  0.77255  0.48576  0.95510
    201   1.40518  5.49972  3.33481  1.45596  4.86664  3.91169  4.24349  4.27884  3.05577  3.86897  4.66816  2.25908  4.37866  3.38170  3.53885  3.20608  3.46413  2.46105  6.07819  4.70664    201 - -
          2.68618  4.42225  2.77519  2.73123  3.46354  2.40513  3.72494  3.29354  2.67741  2.69355  4.24690  2.90347  2.73739  3.18146  2.89801  2.37887  2.77519  2.98518  4.58477  3.61503
          0.00710  5.34663  6.06897  0.61958  0.77255  0.48576  0.95510
    202   1.83418  1.63002  5.56294  5.40188  5.50482  3.88580  5.87521  4.80407  5.23733  4.63111  5.46132  4.75948  4.73876  5.35224  5.24618  3.37747  0.69252  4.17016  6.92422  5.85431    202 - -
          2.68618  4.42225  2.77519  2.73123  3.46354  2.40513  3.72494  3.29354  2.67741  2.69355  4.24690  2.90347  2.73739  3.18146  2.89801  2.37887  2.77519  2.98518  4.58477  3.61503
          0.00710  5.34663  6.06897  0.61958  0.77255  0.48576  0.95510
    203   3.75937  5.46240  5.26877  5.15170  5.20785  0.61160  5.93996  1.20577  5.17223  4.08757  5.23974  5.08781  5.22229  5.43731  5.28734  4.05658  4.24882  3.63614  6.76686  5.61306    203 - -
          2.68618  4.42225  2.77519  2.73123  3.46354  2.40513  3.72494  3.29354  2.67741  2.69355  4.24690  2.90347  2.73739  3.18146  2.89801  2.37887  2.77519  2.98518  4.58477  3.61503
          0.84168  5.34663  0.57226  0.61958  0.77255  0.48576  0.95510
    204   3.63375  5.52526  3.56439  3.38097  4.78899  3.96217  4.52447  4.58472  3.16599  4.00971  5.06828  3.82806  4.55443  0.41953  3.41450  3.67732  3.95390  4.28382  5.94894  4.72331    204 - -
          2.68618  4.42225  2.77519  2.73123  3.46354  2.40513  3.72494  3.29354  2.67741  2.69355  4.24690  2.90347  2.73739  3.18146  2.89801  2.37887  2.77519  2.98518  4.58477  3.61503
          0.01629  4.52123  5.24358  0.61958  0.77255  1.66164  0.21051
    205   0.38176  4.66292  4.27279  4.15081  4.84978  3.46170  5.07067  4.09028  4.18876  3.93418  4.92267  4.08878  4.26332  4.46899  4.35490  3.02382  3.34767  3.61484  6.19679  5.09807    205 - -
          2.68618  4.42225  2.77519  2.73123  3.46354  2.40513  3.72494  3.29354  2.67741  2.69355  4.24690  2.90347  2.73739  3.18146  2.89801  2.37887  2.77519  2.98518  4.58477  3.61503
          0.01629  4.52123  5.24358  0.61958  0.77255  1.66164  0.21051
    206   3.97898  5.27355  5.23492  4.92064  3.52842  4.80518  5.38743  2.80042  4.69291  0.35563  3.42169  5.14311  5.15668  4.89212  4.74472  4.52913  4.25669  2.99694  5.59060  4.45068    206 - -
          2.68618  4.42225  2.77519  2.73123  3.46354  2.40513  3.72494  3.29354  2.67741  2.69355  4.24690  2.90347  2.73739  3.18146  2.89801  2.37887  2.77519  2.98518  4.58477  3.61503
          0.01629  4.52123  5.24358  0.61958  0.77255  1.66164  0.21051
    207   3.71915  5.81465  2.99719  0.37134  5.27701  3.85031  4.55965  4.88600  3.54560  4.40902  5.40839  3.54022  4.49970  3.79524  3.98869  3.66030  4.04504  4.51801  6.30810  5.10838    207 - -
          2.68618  4.42225  2.77519  2.73123  3.46354  2.40513  3.72494  3.29354  2.67741  2.69355  4.24690  2.90347  2.73739  3.18146  2.89801  2.37887  2.77519  2.98518  4.58477  3.61503
          0.01629  4.52123  5.24358  0.61958  0.77255  1.66164  0.21051
    208   3.71915  5.81465  2.99719  0.37134  5.27701  3.85031  4.55965  4.88600  3.54560  4.40902  5.40839  3.54022  4.49970  3.79524  3.98869  3.66030  4.04504  4.51801  6.30810  5.10838    208 - -
          2.68618  4.42225  2.77519  2.73123  3.46354  2.40513  3.72494  3.29354  2.67741  2.69355  4.24690  2.90347  2.73739  3.18146  2.89801  2.37887  2.77519  2.98518  4.58477  3.61503
          0.01629  4.52123  5.24358  0.61958  0.77255  1.66164  0.21051
    209   3.97898  5.27355  5.23492  4.92064  3.52842  4.80518  5.38743  2.80042  4.69291  0.35563  3.42169  5.14311  5.15668  4.89212  4.74472  4.52913  4.25669  2.99694  5.59060  4.45068    209 - -
          2.68618  4.42225  2.77519  2.73123  3.46354  2.40513  3.72494  3.29354  2.67741  2.69355  4.24690  2.90347  2.73739  3.18146  2.89801  2.37887  2.77519  2.98518  4.58477  3.61503
          0.01629  4.52123  5.24358  0.61958  0.77255  1.66164  0.21051
    210   0.38176  4.66292  4.27279  4.15081  4.84978  3.46170  5.07067  4.09028  4.18876  3.93418  4.92267  4.08878  4.26332  4.46899  4.35490  3.02382  3.34767  3.61484  6.19679  5.09807    210 - -
          2.68618  4.42225  2.77519  2.73123  3.46354  2.40513  3.72494  3.29354  2.67741  2.69355  4.24690  2.90347  2.73739  3.18146  2.89801  2.37887  2.77519  2.98518  4.58477  3.61503
          0.01629  4.52123  5.24358  0.61958  0.77255  1.66164  0.21051
    211   0.38176  4.66292  4.27279  4.15081  4.84978  3.46170  5.07067  4.09028  4.18876  3.93418  4.92267  4.08878  4.26332  4.46899  4.35490  3.02382  3.34767  3.61484  6.19679  5.09807    211 - -
          2.68618  4.42225  2.77519  2.73123  3.46354  2.40513  3.72494  3.29354  2.67741  2.69355  4.24690  2.90347  2.73739  3.18146  2.89801  2.37887  2.77519  2.98518  4.58477  3.61503
          0.01629  4.52123  5.24358  0.61958  0.77255  1.66164  0.21051
    212   3.73558  5.61086  3.95014  3.50236  5.15831  4.09147  4.32470  4.64909  0.40364  4.08785  5.05638  3.87906  4.57992  3.50918  2.80426  3.76069  3.95877  4.33584  5.96791  4.90642    212 - -
          2.68618  4.42225  2.77519  2.73123  3.46354  2.40513  3.72494  3.29354  2.67741  2.69355  4.24690  2.90347  2.73739  3.18146  2.89801  2.37887  2.77519  2.98518  4.58477  3.61503
          0.01629  4.52123  5.24358  0.61958  0.77255  1.66164  0.21051
    213   3.71915  5.81465  2.99719  0.37134  5.27701  3.85031  4.55965  4.88600  3.54560  4.40902  5.40839  3.54022  4.49970  3.79524  3.98869  3.66030  4.04504  4.51801  6.30810  5.10838    213 - -
          2.68618  4.42225  2.77519  2.73123  3.46354  2.40513  3.72494  3.29354  2.67741  2.69355  4.24690  2.90347  2.73739  3.18146  2.89801  2.37887  2.77519  2.98518  4.58477  3.61503
          0.01629  4.52123  5.24358  0.61958  0.77255  1.66164  0.21051
    214   3.73558  5.61086  3.95014  3.50236  5.15831  4.09147  4.32470  4.64909  0.40364  4.08785  5.05638  3.87906  4.57992  3.50918  2.80426  3.76069  3.95877  4.33584  5.96791  4.90642    214 - -
          2.68618  4.42225  2.77519  2.73123  3.46354  2.40513  3.72494  3.29354  2.67741  2.69355  4.24690  2.90347  2.73739  3.18146  2.89801  2.37887  2.77519  2.98518  4.58477  3.61503
          0.01629  4.52123  5.24358  0.61958  0.77255  1.66164  0.21051
    215   0.38176  4.66292  4.27279  4.15081  4.84978  3.46170  5.07067  4.09028  4.18876  3.93418  4.92267  4.08878  4.26332  4.46899  4.35490  3.02382  3.34767  3.61484  6.19679  5.09807    215 - -
          2.68618  4.42225  2.77519  2.73123  3.46354  2.40513  3.72494  3.29354  2.67741  2.69355  4.24690  2.90347  2.73739  3.18146  2.89801  2.37887  2.77519  2.98518  4.58477  3.61503
          0.01629  4.52123  5.24358  0.61958  0.77255  1.66164  0.21051
    216   3.44760  5.38038  3.31966  3.29211  4.86999  3.77817  4.68451  4.78230  3.68109  4.35536  5.34304  0.38940  4.47724  3.99918  4.02451  3.51367  3.87299  4.32924  6.08820  4.80300    216 - -
          2.68618  4.42225  2.77519  2.73123  3.46354  2.40513  3.72494  3.29354  2.67741  2.69355  4.24690  2.90347  2.73739  3.18146  2.89801  2.37887  2.77519  2.98518  4.58477  3.61503
          0.01629  4.52123  5.24358  0.61958  0.77255  0.28785  1.38579
    217   4.04915  5.72024  4.50545  1.28143  1.45389  4.78686  2.12036  4.35642  4.07059  3.76213  4.86159  4.34550  5.14820  4.29100  4.39342  4.07982  4.27284  4.16376  4.63783  1.79072    217 - -
          2.68618  4.42225  2.77519  2.73123  3.46354  2.40513  3.72494  3.29354  2.67741  2.69355  4.24690  2.90347  2.73739  3.18146  2.89801  2.37887  2.77519  2.98518  4.58477  3.61503
          0.15333  5.23369  1.98911  0.61958  0.77255  0.84055  0.56470
    218   3.76113  6.49790  1.02602  1.30682  5.77526  3.90043  4.51635  5.35466  3.63504  4.79136  5.66565  3.34297  1.98529  3.68957  4.31477  3.59666  4.06704  4.87364  6.93232  5.33942    218 - -
          2.68618  4.42225  2.77519  2.73123  3.46354  2.40513  3.72494  3.29354  2.67741  2.69355  4.24690  2.90347  2.73739  3.18146  2.89801  2.37887  2.77519  2.98518  4.58477  3.61503
          0.00919  5.08956  5.81191  0.61958  0.77255  1.12973  0.39026
    219   1.05825  5.74851  0.90139  3.11470  5.64425  3.89415  4.79564  5.13280  3.93220  4.73314  5.61060  3.63749  4.61788  4.00469  4.51332  3.53529  3.95235  4.58890  6.87303  5.45225    219 - -
          2.68618  4.42225  2.77519  2.73123  3.46354  2.40513  3.72494  3.29354  2.67741  2.69355  4.24690  2.90347  2.73739  3.18146  2.89801  2.37887  2.77519  2.98518  4.58477  3.61503
          0.00919  5.08956  5.81191  0.61958  0.77255  0.60368  0.79142
    220   3.48811  4.90769  4.97331  4.46550  1.22845  4.57278  4.71491  3.02436  4.28413  2.73441  3.87443  4.58405  4.94123  2.35730  4.41294  3.90898  3.73444  1.25347  5.15772  3.72318    220 - -
          2.68618  4.42225  2.77519  2.73123  3.46354  2.40513  3.72494  3.29354  2.67741  2.69355  4.24690  2.90347  2.73739  3.18146  2.89801  2.37887  2.77519  2.98518  4.58477  3.61503
          0.71397  5.21892  0.68341  0.61958  0.77255  0.87654  0.53823
    221   3.83291  5.42888  4.51005  4.46799  5.33860  4.08284  5.44410  5.11435  4.59289  4.63764  5.74276  4.69290  0.19233  4.95524  4.72075  4.02962  4.32782  4.67240  6.29023  5.48086    221 - -
          2.68618  4.42225  2.77519  2.73123  3.46354  2.40513  3.72494  3.29354  2.67741  2.69355  4.24690  2.90347  2.73739  3.18146  2.89801  2.37887  2.77519  2.98518  4.58477  3.61503
          0.01629  4.52123  5.24358  0.61958  0.77255  1.66164  0.21051
    222   3.97898  5.27355  5.23492  4.92064  3.52842  4.80518  5.38743  2.80042  4.69291  0.35563  3.42169  5.14311  5.15668  4.89212  4.74472  4.52913  4.25669  2.99694  5.59060  4.45068    222 - -
          2.68618  4.42225  2.77519  2.73123  3.46354  2.40513  3.72494  3.29354  2.67741  2.69355  4.24690  2.90347  2.73739  3.18146  2.89801  2.37887  2.77519  2.98518  4.58477  3.61503
          0.01629  4.52123  5.24358  0.61958  0.77255  1.66164  0.21051
    223   3.55316  0.23209  5.12507  5.03789  4.96288  3.99568  5.55606  4.28598  4.90156  4.13440  5.28902  4.88017  4.73991  5.21857  4.89340  3.82026  4.07300  3.96771  6.16800  5.23111    223 - -
          2.68618  4.42225  2.77519  2.73123  3.46354  2.40513  3.72494  3.29354  2.67741  2.69355  4.24690  2.90347  2.73739  3.18146  2.89801  2.37887  2.77519  2.98518  4.58477  3.61503
          0.01629  4.52123  5.24358  0.61958  0.77255  1.66164  0.21051
    224   3.64318  5.10823  4.84893  4.54214  3.70171  4.38981  5.12774  2.95605  4.27097  2.23427  0.52069  4.72548  4.89220  4.62592  4.38905  4.03630  3.98230  3.03140  5.59400  4.40174    224 - -
          2.68618  4.42225  2.77519  2.73123  3.46354  2.40513  3.72494  3.29354  2.67741  2.69355  4.24690  2.90347  2.73739  3.18146  2.89801  2.37887  2.77519  2.98518  4.58477  3.61503
          0.01629  4.52123  5.24358  0.61958  0.77255  1.66164  0.21051
    225   2.77683  4.68232  3.93925  3.83569  4.83044  3.40809  4.89435  4.47116  3.96037  4.15142  5.04536  3.90727  4.20689  4.25644  4.18553  0.42358  3.31199  3.84589  6.14992  4.93492    225 - -
          2.68618  4.42225  2.77519  2.73123  3.46354  2.40513  3.72494  3.29354  2.67741  2.69355  4.24690  2.90347  2.73739  3.18146  2.89801  2.37887  2.77519  2.98518  4.58477  3.61503
          0.01629  4.52123  5.24358  0.61958  0.77255  1.66164  0.21051
    226   0.38176  4.66292  4.27279  4.15081  4.84978  3.46170  5.07067  4.09028  4.18876  3.93418  4.92267  4.08878  4.26332  4.46899  4.35490  3.02382  3.34767  3.61484  6.19679  5.09807    226 - -
          2.68618  4.42225  2.77519  2.73123  3.46354  2.40513  3.72494  3.29354  2.67741  2.69355  4.24690  2.90347  2.73739  3.18146  2.89801  2.37887  2.77519  2.98518  4.58477  3.61503
          0.01629  4.52123  5.24358  0.61958  0.77255  1.66164  0.21051
    227   3.84636  5.92860  0.31348  2.98636  5.43083  3.85227  4.69625  5.20236  3.92616  4.69953  5.73559  3.56063  4.54849  3.96538  4.49636  3.76421  4.21098  4.78321  6.44562  5.25364    227 - -
          2.68618  4.42225  2.77519  2.73123  3.46354  2.40513  3.72494  3.29354  2.67741  2.69355  4.24690  2.90347  2.73739  3.18146  2.89801  2.37887  2.77519  2.98518  4.58477  3.61503
          0.01629  4.52123  5.24358  0.61958  0.77255  1.66164  0.21051
    228   4.21617  5.43350  5.15161  5.02424  0.35376  4.66320  4.34529  3.71948  4.93158  2.95191  4.36923  4.82403  5.13444  4.92793  4.88875  4.42097  4.53102  3.75056  4.47518  2.79168    228 - -
          2.68618  4.42225  2.77519  2.73123  3.46354  2.40513  3.72494  3.29354  2.67741  2.69355  4.24690  2.90347  2.73739  3.18146  2.89801  2.37887  2.77519  2.98518  4.58477  3.61503
          0.01629  4.52123  5.24358  0.61958  0.77255  1.66164  0.21051
    229   3.83291  5.42888  4.51005  4.46799  5.33860  4.08284  5.44410  5.11435  4.59289  4.63764  5.74276  4.69290  0.19233  4.95524  4.72075  4.02962  4.32782  4.67240  6.29023  5.48086    229 - -
          2.68618  4.42225  2.77519  2.73123  3.46354  2.40513  3.72494  3.29354  2.67741  2.69355  4.24690  2.90347  2.73739  3.18146  2.89801  2.37887  2.77519  2.98518  4.58477  3.61503
          0.01629  4.52123  5.24358  0.61958  0.77255  1.66164  0.21051
    230   3.91466  5.61049  4.48345  3.91083  5.14477  4.21089  4.52564  4.77993  2.79800  4.17501  5.19426  4.20141  4.71551  3.74694  0.32713  3.99248  4.15761  4.48272  5.98040  4.97724    230 - -
          2.68618  4.42225  2.77519  2.73123  3.46354  2.40513  3.72494  3.29354  2.67741  2.69355  4.24690  2.90347  2.73739  3.18146  2.89801  2.37887  2.77519  2.98518  4.58477  3.61503
          0.01629  4.52123  5.24358  0.61958  0.77255  1.66164  0.21051
    231   3.37538  4.79251  5.00026  4.72499  4.13183  4.37572  5.45190  2.25088  4.61120  2.72866  4.03329  4.80543  4.93138  4.94293  4.75926  3.95582  3.73954  0.46883  6.00819  4.76797    231 - -
          2.68618  4.42225  2.77519  2.73123  3.46354  2.40513  3.72494  3.29354  2.67741  2.69355  4.24690  2.90347  2.73739  3.18146  2.89801  2.37887  2.77519  2.98518  4.58477  3.61503
          0.01629  4.52123  5.24358  0.61958  0.77255  1.66164  0.21051
    232   3.65962  5.32297  4.45757  4.45455  5.49588  0.18723  5.48260  5.30273  4.71797  4.84895  5.86243  4.62519  4.72577  4.99189  4.83704  3.85630  4.18646  4.70606  6.37259  5.63506    232 - -
          2.68618  4.42225  2.77519  2.73123  3.46354  2.40513  3.72494  3.29354  2.67741  2.69355  4.24690  2.90347  2.73739  3.18146  2.89801  2.37887  2.77519  2.98518  4.58477  3.61503
          0.01629  4.52123  5.24358  0.61958  0.77255  1.66164  0.21051
    233   3.64318  5.10823  4.84893  4.54214  3.70171  4.38981  5.12774  2.95605  4.27097  2.23427  0.52069  4.72548  4.89220  4.62592  4.38905  4.03630  3.98230  3.03140  5.59400  4.40174    233 - -
          2.68618  4.42225  2.77519  2.73123  3.46354  2.40513  3.72494  3.29354  2.67741  2.69355  4.24690  2.90347  2.73739  3.18146  2.89801  2.37887  2.77519  2.98518  4.58477  3.61503
          0.01629  4.52123  5.24358  0.61958  0.77255  1.66164  0.21051
    234   3.65962  5.32297  4.45757  4.45455  5.49588  0.18723  5.48260  5.30273  4.71797  4.84895  5.86243  4.62519  4.72577  4.99189  4.83704  3.85630  4.18646  4.70606  6.37259  5.63506    234 - -
          2.68618  4.42225  2.77519  2.73123  3.46354  2.40513  3.72494  3.29354  2.67741  2.69355  4.24690  2.90347  2.73739  3.18146  2.89801  2.37887  2.77519  2.98518  4.58477  3.61503
          0.01629  4.52123  5.24358  0.61958  0.77255  1.66164  0.21051
    235   2.77683  4.68232  3.93925  3.83569  4.83044  3.40809  4.89435  4.47116  3.96037  4.15142  5.04536  3.90727  4.20689  4.25644  4.18553  0.42358  3.31199  3.84589  6.14992  4.93492    235 - -
          2.68618  4.42225  2.77519  2.73123  3.46354  2.40513  3.72494  3.29354  2.67741  2.69355  4.24690  2.90347  2.73739  3.18146  2.89801  2.37887  2.77519  2.98518  4.58477  3.61503
          0.01629  4.52123  5.24358  0.61958  0.77255  1.66164  0.21051
    236   2.77683  4.68232  3.93925  3.83569  4.83044  3.40809  4.89435  4.47116  3.96037  4.15142  5.04536  3.90727  4.20689  4.25644  4.18553  0.42358  3.31199  3.84589  6.14992  4.93492    236 - -
          2.68618  4.42225  2.77519  2.73123  3.46354  2.40513  3.72494  3.29354  2.67741  2.69355  4.24690  2.90347  2.73739  3.18146  2.89801  2.37887  2.77519  2.98518  4.58477  3.61503
          0.01629  4.52123  5.24358  0.61958  0.77255  1.66164  0.21051
    237   4.30454  5.52530  4.85877  4.74372  2.61840  4.63478  4.11618  4.24878  4.59311  3.52488  4.85587  4.60764  5.10911  4.72561  4.62422  4.35776  4.60255  4.15286  4.27291  0.33090    237 - -
          2.68618  4.42225  2.77519  2.73123  3.46354  2.40513  3.72494  3.29354  2.67741  2.69355  4.24690  2.90347  2.73739  3.18146  2.89801  2.37887  2.77519  2.98518  4.58477  3.61503
          0.01629  4.52123  5.24358  0.61958  0.77255  1.66164  0.21051
    238   3.44760  5.38038  3.31966  3.29211  4.86999  3.77817  4.68451  4.78230  3.68109  4.35536  5.34304  0.38940  4.47724  3.99918  4.02451  3.51367  3.87299  4.32924  6.08820  4.80300    238 - -
          2.68618  4.42225  2.77519  2.73123  3.46354  2.40513  3.72494  3.29354  2.67741  2.69355  4.24690  2.90347  2.73739  3.18146  2.89801  2.37887  2.77519  2.98518  4.58477  3.61503
          0.01629  4.52123  5.24358  0.61958  0.77255  1.66164  0.21051
    239   3.65962  5.32297  4.45757  4.45455  5.49588  0.18723  5.48260  5.30273  4.71797  4.84895  5.86243  4.62519  4.72577  4.99189  4.83704  3.85630  4.18646  4.70606  6.37259  5.63506    239 - -
          2.68618  4.42225  2.77519  2.73123  3.46354  2.40513  3.72494  3.29354  2.67741  2.69355  4.24690  2.90347  2.73739  3.18146  2.89801  2.37887  2.77519  2.98518  4.58477  3.61503
          0.01629  4.52123  5.24358  0.61958  0.77255  1.66164  0.21051
    240   3.63375  5.52526  3.56439  3.38097  4.78899  3.96217  4.52447  4.58472  3.16599  4.00971  5.06828  3.82806  4.55443  0.41953  3.41450  3.67732  3.95390  4.28382  5.94894  4.72331    240 - -
          2.68618  4.42225  2.77519  2.73123  3.46354  2.40513  3.72494  3.29354  2.67741  2.69355  4.24690  2.90347  2.73739  3.18146  2.89801  2.37887  2.77519  2.98518  4.58477  3.61503
          0.01629  4.52123  5.24358  0.61958  0.77255  1.66164  0.21051
    241   3.84636  5.92860  0.31348  2.98636  5.43083  3.85227  4.69625  5.20236  3.92616  4.69953  5.73559  3.56063  4.54849  3.96538  4.49636  3.76421  4.21098  4.78321  6.44562  5.25364    241 - -
          2.68618  4.42225  2.77519  2.73123  3.46354  2.40513  3.72494  3.29354  2.67741  2.69355  4.24690  2.90347  2.73739  3.18146  2.89801  2.37887  2.77519  2.98518  4.58477  3.61503
          0.01629  4.52123  5.24358  0.61958  0.77255  1.66164  0.21051
    242   3.71915  5.81465  2.99719  0.37134  5.27701  3.85031  4.55965  4.88600  3.54560  4.40902  5.40839  3.54022  4.49970  3.79524  3.98869  3.66030  4.04504  4.51801  6.30810  5.10838    242 - -
          2.68618  4.42225  2.77519  2.73123  3.46354  2.40513  3.72494  3.29354  2.67741  2.69355  4.24690  2.90347  2.73739  3.18146  2.89801  2.37887  2.77519  2.98518  4.58477  3.61503
          0.01629  4.52123  5.24358  0.61958  0.77255  1.66164  0.21051
    243   3.37538  4.79251  5.00026  4.72499  4.13183  4.37572  5.45190  2.25088  4.61120  2.72866  4.03329  4.80543  4.93138  4.94293  4.75926  3.95582  3.73954  0.46883  6.00819  4.76797    243 - -
          2.68618  4.42225  2.77519  2.73123  3.46354  2.40513  3.72494  3.29354  2.67741  2.69355  4.24690  2.90347  2.73739  3.18146  2.89801  2.37887  2.77519  2.98518  4.58477  3.61503
          0.01629  4.52123  5.24358  0.61958  0.77255  1.66164  0.21051
    244   3.84636  5.92860  0.31348  2.98636  5.43083  3.85227  4.69625  5.20236  3.92616  4.69953  5.73559  3.56063  4.54849  3.96538  4.49636  3.76421  4.21098  4.78321  6.44562  5.25364    244 - -
          2.68618  4.42225  2.77519  2.73123  3.46354  2.40513  3.72494  3.29354  2.67741  2.69355  4.24690  2.90347  2.73739  3.18146  2.89801  2.37887  2.77519  2.98518  4.58477  3.61503
          0.01629  4.52123  5.24358  0.61958  0.77255  1.66164  0.21051
    245   3.59275  4.88895  5.18603  4.86235  3.91082  4.72329  5.52009  0.51193  4.71154  2.40601  3.78839  5.03007  5.13329  5.01917  4.84311  4.32597  3.89524  2.07923  5.90262  4.67470    245 - -
          2.68618  4.42225  2.77519  2.73123  3.46354  2.40513  3.72494  3.29354  2.67741  2.69355  4.24690  2.90347  2.73739  3.18146  2.89801  2.37887  2.77519  2.98518  4.58477  3.61503
          0.01629  4.52123  5.24358  0.61958  0.77255  1.66164  0.21051
    246   3.73558  5.61086  3.95014  3.50236  5.15831  4.09147  4.32470  4.64909  0.40364  4.08785  5.05638  3.87906  4.57992  3.50918  2.80426  3.76069  3.95877  4.33584  5.96791  4.90642    246 - -
          2.68618  4.42225  2.77519  2.73123  3.46354  2.40513  3.72494  3.29354  2.67741  2.69355  4.24690  2.90347  2.73739  3.18146  2.89801  2.37887  2.77519  2.98518  4.58477  3.61503
          0.01629  4.52123  5.24358  0.61958  0.77255  1.66164  0.21051
    247   2.77683  4.68232  3.93925  3.83569  4.83044  3.40809  4.89435  4.47116  3.96037  4.15142  5.04536  3.90727  4.20689  4.25644  4.18553  0.42358  3.31199  3.84589  6.14992  4.93492    247 - -
          2.68618  4.42225  2.77519  2.73123  3.46354  2.40513  3.72494  3.29354  2.67741  2.69355  4.24690  2.90347  2.73739  3.18146  2.89801  2.37887  2.77519  2.98518  4.58477  3.61503
          0.01629  4.52123  5.24358  0.61958  0.77255  1.66164  0.21051
    248   3.91466  5.61049  4.48345  3.91083  5.14477  4.21089  4.52564  4.77993  2.79800  4.17501  5.19426  4.20141  4.71551  3.74694  0.32713  3.99248  4.15761  4.48272  5.98040  4.97724    248 - -
          2.68618  4.42225  2.77519  2.73123  3.46354  2.40513  3.72494  3.29354  2.67741  2.69355  4.24690  2.90347  2.73739  3.18146  2.89801  2.37887  2.77519  2.98518  4.58477  3.61503
          0.01629  4.52123  5.24358  0.61958  0.77255  1.66164  0.21051
    249   0.38176  4.66292  4.27279  4.15081  4.84978  3.46170  5.07067  4.09028  4.18876  3.93418  4.92267  4.08878  4.26332  4.46899  4.35490  3.02382  3.34767  3.61484  6.19679  5.09807    249 - -
          2.68618  4.42225  2.77519  2.73123  3.46354  2.40513  3.72494  3.29354  2.67741  2.69355  4.24690  2.90347  2.73739  3.18146  2.89801  2.37887  2.77519  2.98518  4.58477  3.61503
          0.01629  4.52123  5.24358  0.61958  0.77255  0.12638  2.13098
    250   1.51906  5.48418  3.60908  3.04696  4.90771  3.97268  4.20097  4.33491  2.84016  3.86692  4.65919  3.54422  4.39757  2.17826  1.79884  3.22246  1.77953  3.94912  6.02787  4.70402    250 - -
          2.68618  4.42225  2.77519  2.73123  3.46354  2.40513  3.72494  3.29354  2.67741  2.69355  4.24690  2.90347  2.73739  3.18146  2.89801  2.37887  2.77519  2.98518  4.58477  3.61503
          0.00710  5.34663  6.06897  0.61958  0.77255  0.48576  0.95510
    251   1.70508  5.07380  5.01240  4.52403  1.57007  4.60266  4.51931  3.59436  4.40317  3.24430  4.24294  4.57276  2.28235  4.54988  4.53779  3.93272  3.87575  3.40742  4.87042  1.35601    251 - -
          2.68618  4.42225  2.77519  2.73123  3.46354  2.40513  3.72494  3.29354  2.67741  2.69355  4.24690  2.90347  2.73739  3.18146  2.89801  2.37887  2.77519  2.98518  4.58477  3.61503
          0.00710  5.34663  6.06897  0.61958  0.77255  0.48576  0.95510
    252   4.11457  6.95829  1.81803  1.48832  6.19102  4.12966  4.81076  5.81101  4.03196  5.22351  6.15066  0.76612  4.83728  3.99894  4.78965  3.91293  4.43918  5.30938  7.36853  5.70398    252 - -
          2.68618  4.42225  2.77519  2.73123  3.46354  2.40513  3.72494  3.29354  2.67741  2.69355  4.24690  2.90347  2.73739  3.18146  2.89801  2.37887  2.77519  2.98518  4.58477  3.61503
          0.00710  5.34663  6.06897  0.61958  0.77255  0.48576  0.95510
    253   1.30610  4.68736  4.91436  4.38137  2.38383  4.16805  4.82008  3.16132  4.24293  3.01448  3.95494  4.42455  4.67934  4.43223  4.36640  2.19912  3.46693  1.37350  5.46534  4.27283    253 - -
          2.68618  4.42225  2.77519  2.73123  3.46354  2.40513  3.72494  3.29354  2.67741  2.69355  4.24690  2.90347  2.73739  3.18146  2.89801  2.37887  2.77519  2.98518  4.58477  3.61503
          0.00710  5.34663  6.06897  0.61958  0.77255  0.48576  0.95510
    254   3.13423  2.38366  4.90942  4.34486  3.81086  1.90566  4.72942  3.05719  4.18749  2.01559  3.81987  4.39977  4.65721  4.37007  4.29165  3.54048  1.50099  2.06852  5.33799  4.15727    254 - -
          2.68618  4.42225  2.77519  2.73123  3.46354  2.40513  3.72494  3.29354  2.67741  2.69355  4.24690  2.90347  2.73739  3.18146  2.89801  2.37887  2.77519  2.98518  4.58477  3.61503
          0.00710  5.34663  6.06897  0.61958  0.77255  0.48576  0.95510
    255   3.01850  4.22456  4.50317  4.05295  3.47238  4.02476  4.27679  1.73026  3.90814  0.97027  3.49256  4.10663  4.30779  4.04170  3.96567  3.43093  3.23219  2.69216  4.65791  3.77085    255 - -
          2.68618  4.42225  2.77519  2.73123  3.46354  2.40513  3.72494  3.29354  2.67741  2.69355  4.24690  2.90347  2.73739  3.18146  2.89801  2.37887  2.77519  2.98518  4.58477  3.61503
          0.00710  5.34663  6.06897  0.61958  0.77255  0.48576  0.95510
    256   4.13521  2.33667  6.16798  5.61793  4.01207  5.53463  5.97452  1.41268  5.47576  0.73382  3.78189  5.72924  5.69923  5.47192  5.46941  4.92615  4.36829  2.76239  6.12420  5.07712    256 - -
          2.68618  4.42225  2.77519  2.73123  3.46354  2.40513  3.72494  3.29354  2.67741  2.69355  4.24690  2.90347  2.73739  3.18146  2.89801  2.37887  2.77519  2.98518  4.58477  3.61503
          0.00710  5.34663  6.06897  0.61958  0.77255  0.48576  0.95510
    257   4.82298  6.51110  4.71373  4.77427  6.22008  4.94520  6.12939  6.45777  5.33683  5.87662  6.95736  0.08018  5.67373  5.57613  5.59193  4.92762  5.30474  5.89501  7.21288  6.19755    257 - -
          2.68618  4.42225  2.77519  2.73123  3.46354  2.40513  3.72494  3.29354  2.67741  2.69355  4.24690  2.90347  2.73739  3.18146  2.89801  2.37887  2.77519  2.98518  4.58477  3.61503
          0.00710  5.34663  6.06897  0.61958  0.77255  0.48576  0.95510
    258   4.29346  5.56913  5.61682  5.20175  1.21964  5.19888  4.48671  4.02333  4.92020  2.03012  4.62001  4.98681  5.50701  4.98859  1.59870  4.54078  4.51065  3.91532  4.66048  1.49615    258 - -
          2.68618  4.42225  2.77519  2.73123  3.46354  2.40513  3.72494  3.29354  2.67741  2.69355  4.24690  2.90347  2.73739  3.18146  2.89801  2.37887  2.77519  2.98518  4.58477  3.61503
          0.00710  5.34663  6.06897  0.61958  0.77255  0.48576  0.95510
    259   4.78557  5.97758  5.90283  5.67885  3.07823  5.50164  4.66604  4.21178  5.36506  3.39366  1.30738  5.30857  5.83077  5.35923  5.31922  4.95901  5.03359  4.25558  4.77945  0.60474    259 - -
          2.68618  4.42225  2.77519  2.73123  3.46354  2.40513  3.72494  3.29354  2.67741  2.69355  4.24690  2.90347  2.73739  3.18146  2.89801  2.37887  2.77519  2.98518  4.58477  3.61503
          0.00710  5.34663  6.06897  0.61958  0.77255  0.48576  0.95510
    260   2.16680  5.73718  1.55467  2.89935  5.10908  3.96268  4.15608  4.57337  2.08723  4.03638  4.80065  3.43623  4.38355  3.26434  1.44489  3.22731  3.49910  4.14858  6.14663  4.77037    260 - -
          2.68618  4.42225  2.77519  2.73123  3.46354  2.40513  3.72494  3.29354  2.67741  2.69355  4.24690  2.90347  2.73739  3.18146  2.89801  2.37887  2.77519  2.98518  4.58477  3.61503
          0.00710  5.34663  6.06897  0.61958  0.77255  0.48576  0.95510
    261   3.48447  5.81047  2.14027  2.97202  5.09897  4.01082  4.44842  4.56345  3.37013  1.81994  4.97000  2.17419  1.17794  3.61370  3.89148  3.45491  3.75758  4.19954  6.34952  4.94158    261 - -
          2.68618  4.42225  2.77519  2.73123  3.46354  2.40513  3.72494  3.29354  2.67741  2.69355  4.24690  2.90347  2.73739  3.18146  2.89801  2.37887  2.77519  2.98518  4.58477  3.61503
          0.00710  5.34663  6.06897  0.61958  0.77255  0.48576  0.95510
    262   3.80021  6.49123  1.54956  1.91566  5.77866  1.61712  4.59558  5.33170  3.61745  4.77521  5.60620  3.50204  4.68153  1.38078  4.24041  3.66271  4.08538  4.86143  6.91311  5.36532    262 - -
          2.68618  4.42225  2.77519  2.73123  3.46354  2.40513  3.72494  3.29354  2.67741  2.69355  4.24690  2.90347  2.73739  3.18146  2.89801  2.37887  2.77519  2.98518  4.58477  3.61503
          0.00710  5.34663  6.06897  0.61958  0.77255  0.48576  0.95510
    263   2.01775  5.41604  3.90220  3.44790  5.31648  3.97521  4.59466  4.75965  1.05595  4.29294  5.07866  3.85272  4.56151  3.74051  3.58291  1.31270  3.63806  4.24297  6.42135  5.13579    263 - -
          2.68618  4.42225  2.77519  2.73123  3.46354  2.40513  3.72494  3.29354  2.67741  2.69355  4.24690  2.90347  2.73739  3.18146  2.89801  2.37887  2.77519  2.98518  4.58477  3.61503
          0.00710  5.34663  6.06897  0.61958  0.77255  0.48576  0.95510
    264   3.15679  5.47063  1.81036  2.88319  4.76172  3.90621  4.14462  4.19162  2.06573  3.75516  1.72686  3.41660  4.32854  3.27703  3.37786  3.15536  1.88876  3.83177  5.96096  4.59794    264 - -
          2.68618  4.42225  2.77519  2.73123  3.46354  2.40513  3.72494  3.29354  2.67741  2.69355  4.24690  2.90347  2.73739  3.18146  2.89801  2.37887  2.77519  2.98518  4.58477  3.61503
          0.84168  5.34663  0.57226  0.61958  0.77255  0.48576  0.95510
    265   3.83291  5.42888  4.51005  4.46799  5.33860  4.08284  5.44410  5.11435  4.59289  4.63764  5.74276  4.69290  0.19233  4.95524  4.72075  4.02962  4.32782  4.67240  6.29023  5.48086    265 - -
          2.68618  4.42225  2.77519  2.73123  3.46354  2.40513  3.72494  3.29354  2.67741  2.69355  4.24690  2.90347  2.73739  3.18146  2.89801  2.37887  2.77519  2.98518  4.58477  3.61503
          0.01629  4.52123  5.24358  0.61958  0.77255  1.66164  0.21051
    266   4.30454  5.52530  4.85877  4.74372  2.61840  4.63478  4.11618  4.24878  4.59311  3.52488  4.85587  4.60764  5.10911  4.72561  4.62422  4.35776  4.60255  4.15286  4.27291  0.33090    266 - -
          2.68618  4.42225  2.77519  2.73123  3.46354  2.40513  3.72494  3.29354  2.67741  2.69355  4.24690  2.90347  2.73739  3.18146  2.89801  2.37887  2.77519  2.98518  4.58477  3.61503
          0.01629  4.52123  5.24358  0.61958  0.77255  1.66164  0.21051
    267   3.97898  5.27355  5.23492  4.92064  3.52842  4.80518  5.38743  2.80042  4.69291  0.35563  3.42169  5.14311  5.15668  4.89212  4.74472  4.52913  4.25669  2.99694  5.59060  4.45068    267 - -
          2.68618  4.42225  2.77519  2.73123  3.46354  2.40513  3.72494  3.29354  2.67741  2.69355  4.24690  2.90347  2.73739  3.18146  2.89801  2.37887  2.77519  2.98518  4.58477  3.61503
          0.01629  4.52123  5.24358  0.61958  0.77255  1.66164  0.21051
    268   3.73558  5.61086  3.95014  3.50236  5.15831  4.09147  4.32470  4.64909  0.40364  4.08785  5.05638  3.87906  4.57992  3.50918  2.80426  3.76069  3.95877  4.33584  5.96791  4.90642    268 - -
          2.68618  4.42225  2.77519  2.73123  3.46354  2.40513  3.72494  3.29354  2.67741  2.69355  4.24690  2.90347  2.73739  3.18146  2.89801  2.37887  2.77519  2.98518  4.58477  3.61503
          0.01629  4.52123  5.24358  0.61958  0.77255  1.66164  0.21051
    269   3.71915  5.81465  2.99719  0.37134  5.27701  3.85031  4.55965  4.88600  3.54560  4.40902  5.40839  3.54022  4.49970  3.79524  3.98869  3.66030  4.04504  4.51801  6.30810  5.10838    269 - -
          2.68618  4.42225  2.77519  2.73123  3.46354  2.40513  3.72494  3.29354  2.67741  2.69355  4.24690  2.90347  2.73739  3.18146  2.89801  2.37887  2.77519  2.98518  4.58477  3.61503
          0.01629  4.52123  5.24358  0.61958  0.77255  1.66164  0.21051
    270   3.71915  5.81465  2.99719  0.37134  5.27701  3.85031  4.55965  4.88600  3.54560  4.40902  5.40839  3.54022  4.49970  3.79524  3.98869  3.66030  4.04504  4.51801  6.30810  5.10838    270 - -
          2.68618  4.42225  2.77519  2.73123  3.46354  2.40513  3.72494  3.29354  2.67741  2.69355  4.24690  2.90347  2.73739  3.18146  2.89801  2.37887  2.77519  2.98518  4.58477  3.61503
          0.01629  4.52123  5.24358  0.61958  0.77255  1.66164  0.21051
    271   3.83291  5.42888  4.51005  4.46799  5.33860  4.08284  5.44410  5.11435  4.59289  4.63764  5.74276  4.69290  0.19233  4.95524  4.72075  4.02962  4.32782  4.67240  6.29023  5.48086    271 - -
          2.68618  4.42225  2.77519  2.73123  3.46354  2.40513  3.72494  3.29354  2.67741  2.69355  4.24690  2.90347  2.73739  3.18146  2.89801  2.37887  2.77519  2.98518  4.58477  3.61503
          0.01629  4.52123  5.24358  0.61958  0.77255  1.66164  0.21051
    272   4.30454  5.52530  4.85877  4.74372  2.61840  4.63478  4.11618  4.24878  4.59311  3.52488  4.85587  4.60764  5.10911  4.72561  4.62422  4.35776  4.60255  4.15286  4.27291  0.33090    272 - -
          2.68618  4.42225  2.77519  2.73123  3.46354  2.40513  3.72494  3.29354  2.67741  2.69355  4.24690  2.90347  2.73739  3.18146  2.89801  2.37887  2.77519  2.98518  4.58477  3.61503
          0.01629  4.52123  5.24358  0.61958  0.77255  1.66164  0.21051
    273   4.21617  5.43350  5.15161  5.02424  0.35376  4.66320  4.34529  3.71948  4.93158  2.95191  4.36923  4.82403  5.13444  4.92793  4.88875  4.42097  4.53102  3.75056  4.47518  2.79168    273 - -
          2.68618  4.42225  2.77519  2.73123  3.46354  2.40513  3.72494  3.29354  2.67741  2.69355  4.24690  2.90347  2.73739  3.18146  2.89801  2.37887  2.77519  2.98518  4.58477  3.61503
          0.01629  4.52123  5.24358  0.61958  0.77255  1.66164  0.21051
    274   3.65962  5.32297  4.45757  4.45455  5.49588  0.18723  5.48260  5.30273  4.71797  4.84895  5.86243  4.62519  4.72577  4.99189  4.83704  3.85630  4.18646  4.70606  6.37259  5.63506    274 - -
          2.68618  4.42225  2.77519  2.73123  3.46354  2.40513  3.72494  3.29354  2.67741  2.69355  4.24690  2.90347  2.73739  3.18146  2.89801  2.37887  2.77519  2.98518  4.58477  3.61503
          0.01629  4.52123  5.24358  0.61958  0.77255  1.66164  0.21051
    275   3.64318  5.10823  4.84893  4.54214  3.70171  4.38981  5.12774  2.95605  4.27097  2.23427  0.52069  4.72548  4.89220  4.62592  4.38905  4.03630  3.98230  3.03140  5.59400  4.40174    275 - -
          2.68618  4.42225  2.77519  2.73123  3.46354  2.40513  3.72494  3.29354  2.67741  2.69355  4.24690  2.90347  2.73739  3.18146  2.89801  2.37887  2.77519  2.98518  4.58477  3.61503
          0.01629  4.52123  5.24358  0.61958  0.77255  1.66164  0.21051
    276   3.65962  5.32297  4.45757  4.45455  5.49588  0.18723  5.48260  5.30273  4.71797  4.84895  5.86243  4.62519  4.72577  4.99189  4.83704  3.85630  4.18646  4.70606  6.37259  5.63506    276 - -
          2.68618  4.42225  2.77519  2.73123  3.46354  2.40513  3.72494  3.29354  2.67741  2.69355  4.24690  2.90347  2.73739  3.18146  2.89801  2.37887  2.77519  2.98518  4.58477  3.61503
          0.01629  4.52123  5.24358  0.61958  0.77255  1.66164  0.21051
    277   3.73558  5.61086  3.95014  3.50236  5.15831  4.09147  4.32470  4.64909  0.40364  4.08785  5.05638  3.87906  4.57992  3.50918  2.80426  3.76069  3.95877  4.33584  5.96791  4.90642    277 - -
          2.68618  4.42225  2.77519  2.73123  3.46354  2.40513  3.72494  3.29354  2.67741  2.69355  4.24690  2.90347  2.73739  3.18146  2.89801  2.37887  2.77519  2.98518  4.58477  3.61503
          0.01629  4.52123  5.24358  0.61958  0.77255  1.66164  0.21051
    278   3.64318  5.10823  4.84893  4.54214  3.70171  4.38981  5.12774  2.95605  4.27097  2.23427  0.52069  4.72548  4.89220  4.62592  4.38905  4.03630  3.98230  3.03140  5.59400  4.40174    278 - -
          2.68618  4.42225  2.77519  2.73123  3.46354  2.40513  3.72494  3.29354  2.67741  2.69355  4.24690  2.90347  2.73739  3.18146  2.89801  2.37887  2.77519  2.98518  4.58477  3.61503
          0.01629  4.52123  5.24358  0.61958  0.77255  0.75767  0.63254
    279   1.03440  4.91533  3.68156  3.29061  4.68827  3.62933  2.11740  4.16272  3.31869  3.79295  4.61381  3.64814  4.26297  3.65680  3.70839  1.76702  3.29249  3.70807  5.99777  4.70390    279 - -
          2.68618  4.42225  2.77519  2.73123  3.46354  2.40513  3.72494  3.29354  2.67741  2.69355  4.24690  2.90347  2.73739  3.18146  2.89801  2.37887  2.77519  2.98518  4.58477  3.61503
          0.01070  4.93828  5.66063  0.61958  0.77255  0.17990  1.80396
    280   4.21803  5.38479  6.34886  5.87373  4.37819  5.87815  6.55306  1.79354  5.82382  1.11396  4.08905  6.05392  5.98947  5.92215  5.91184  5.32993  4.46481  0.88386  6.63228  5.54132    280 - -
          2.68618  4.42225  2.77519  2.73123  3.46354  2.40513  3.72494  3.29354  2.67741  2.69355  4.24690  2.90347  2.73739  3.18146  2.89801  2.37887  2.77519  2.98518  4.58477  3.61503
          0.00710  5.34663  6.06897  0.61958  0.77255  0.48576  0.95510
    281   3.19515  2.37700  2.15587  3.75782  5.42385  1.65807  5.00109  4.89622  3.94622  4.50486  5.28481  4.05962  4.60633  4.20355  4.35725  0.96181  3.66001  4.27704  6.68783  5.41713    281 - -
          2.68618  4.42225  2.77519  2.73123  3.46354  2.40513  3.72494  3.29354  2.67741  2.69355  4.24690  2.90347  2.73739  3.18146  2.89801  2.37887  2.77519  2.98518  4.58477  3.61503
          0.00710  5.34663  6.06897  0.61958  0.77255  0.48576  0.95510
    282   3.37927  4.79381  4.96639  2.49964  3.68672  4.51713  4.78713  1.68276  4.20790  1.84255  3.71047  4.54383  4.85696  4.41791  4.33080  3.82564  3.60914  2.88291  1.28841  4.10718    282 - -
          2.68618  4.42225  2.77519  2.73123  3.46354  2.40513  3.72494  3.29354  2.67741  2.69355  4.24690  2.90347  2.73739  3.18146  2.89801  2.37887  2.77519  2.98518  4.58477  3.61503
          0.00710  5.34663  6.06897  0.61958  0.77255  0.48576  0.95510
    283   5.63685  6.82154  5.65471  5.65261  5.43939  5.40291  0.05438  6.64987  5.59013  5.84541  7.10880  5.95693  6.04526  6.08991  5.66328  5.78059  6.03944  6.33031  6.72542  5.39530    283 - -
          2.68618  4.42225  2.77519  2.73123  3.46354  2.40513  3.72494  3.29354  2.67741  2.69355  4.24690  2.90347  2.73739  3.18146  2.89801  2.37887  2.77519  2.98518  4.58477  3.61503
          0.00710  5.34663  6.06897  0.61958  0.77255  0.48576  0.95510
    284   3.15840  5.41175  3.52482  2.95695  4.69332  3.95274  1.70957  4.11591  2.80598  3.68007  4.48473  3.46987  4.34181  2.20795  2.30295  2.21772  3.38367  1.97437  5.87657  4.54789    284 - -
          2.68618  4.42225  2.77519  2.73123  3.46354  2.40513  3.72494  3.29354  2.67741  2.69355  4.24690  2.90347  2.73739  3.18146  2.89801  2.37887  2.77519  2.98518  4.58477  3.61503
          0.00710  5.34663  6.06897  0.61958  0.77255  0.48576  0.95510
    285   5.23959  6.97975  0.07267  4.31129  6.71613  4.99745  6.01215  6.76407  5.39867  6.08958  7.23755  4.88545  5.70408  5.36271  5.91189  5.16636  5.62880  6.29968  7.45390  6.59203    285 - -
          2.68618  4.42225  2.77519  2.73123  3.46354  2.40513  3.72494  3.29354  2.67741  2.69355  4.24690  2.90347  2.73739  3.18146  2.89801  2.37887  2.77519  2.98518  4.58477  3.61503
          0.00710  5.34663  6.06897  0.61958  0.77255  0.48576  0.95510
    286   3.32428  5.84914  1.71172  1.42426  5.20069  3.95348  4.20589  4.68531  2.01904  4.14119  4.90354  3.41300  4.40703  3.31737  1.81556  3.26381  3.55998  4.24647  6.25383  4.84275    286 - -
          2.68618  4.42225  2.77519  2.73123  3.46354  2.40513  3.72494  3.29354  2.67741  2.69355  4.24690  2.90347  2.73739  3.18146  2.89801  2.37887  2.77519  2.98518  4.58477  3.61503
          0.00710  5.34663  6.06897  0.61958  0.77255  0.48576  0.95510
    287   3.76309  6.44078  1.90186  1.47724  5.73619  4.04970  4.57185  5.28535  3.58031  4.73160  5.55475  1.36316  4.66183  3.72418  4.19761  1.68696  4.04588  4.81574  6.86943  5.32953    287 - -
          2.68618  4.42225  2.77519  2.73123  3.46354  2.40513  3.72494  3.29354  2.67741  2.69355  4.24690  2.90347  2.73739  3.18146  2.89801  2.37887  2.77519  2.98518  4.58477  3.61503
          1.01408  5.34663  0.45808  0.61958  0.77255  0.48576  0.95510
    288   3.01224  5.04368  3.49873  3.00487  4.58315  3.64532  3.98435  4.03274  2.46336  3.56106  4.43896  3.41125  1.51639  3.15657  1.39597  3.07452  3.29565  3.67388  5.65079  4.44452    288 - -
          2.68618  4.42225  2.77519  2.73123  3.46354  2.40513  3.72494  3.29354  2.67741  2.69355  4.24690  2.90347  2.73739  3.18146  2.89801  2.37887  2.77519  2.98518  4.58477  3.61503
          0.01932  4.35188  5.07422  0.61958  0.77255  0.58756  0.81122
    289   3.46736  5.84290  2.90839  0.63775  5.43298  3.82072  4.47433  4.97305  3.44961  4.48248  5.33128  3.40957  4.47253  3.64947  3.97991  1.82875  3.81119  4.48479  6.60314  5.14706    289 - -
          2.68618  4.42225  2.77519  2.73123  3.46354  2.40513  3.72494  3.29354  2.67741  2.69355  4.24690  2.90347  2.73739  3.18146  2.89801  2.37887  2.77519  2.98518  4.58477  3.61503
          0.01009  4.99717  5.71951  0.61958  0.77255  0.19457  1.73267
    290   4.40230  5.86240  5.72612  5.48311  4.36541  5.15734  6.05109  3.71085  5.30893  0.30675  4.22636  5.60971  2.11031  5.52220  5.36326  4.81138  4.76083  3.91382  6.38169  5.31340    290 - -
          2.68618  4.42225  2.77519  2.73123  3.46354  2.40513  3.72494  3.29354  2.67741  2.69355  4.24690  2.90347  2.73739  3.18146  2.89801  2.37887  2.77519  2.98518  4.58477  3.61503
          0.00710  5.34663  6.06897  0.61958  0.77255  0.48576  0.95510
    291   2.14793  5.33389  1.28390  3.36892  4.97025  2.22328  4.69332  4.25851  3.65801  4.00934  4.86432  3.81604  4.58424  3.90418  4.11335  3.39517  3.66034  1.42555  6.30835  5.00069    291 - -
          2.68618  4.42225  2.77519  2.73123  3.46354  2.40513  3.72494  3.29354  2.67741  2.69355  4.24690  2.90347  2.73739  3.18146  2.89801  2.37887  2.77519  2.98518  4.58477  3.61503
          0.00710  5.34663  6.06897  0.61958  0.77255  0.48576  0.95510
    292   3.11829  5.53067  1.63062  2.81562  4.83522  3.87330  2.04491  4.30051  2.81627  2.39469  4.58671  3.35641  2.63517  3.19113  2.27904  3.09557  3.35011  3.90500  5.97657  4.59123    292 - -
          2.68618  4.42225  2.77519  2.73123  3.46354  2.40513  3.72494  3.29354  2.67741  2.69355  4.24690  2.90347  2.73739  3.18146  2.89801  2.37887  2.77519  2.98518  4.58477  3.61503
          0.00710  5.34663  6.06897  0.61958  0.77255  0.48576  0.95510
    293   3.17233  2.28162  4.42800  3.93619  5.21725  2.24780  4.93501  4.64847  3.70239  4.27286  5.07840  4.15525  4.60781  4.14684  1.02764  1.59637  3.61822  4.11511  6.47427  5.25713    293 - -
          2.68618  4.42225  2.77519  2.73123  3.46354  2.40513  3.72494  3.29354  2.67741  2.69355  4.24690  2.90347  2.73739  3.18146  2.89801  2.37887  2.77519  2.98518  4.58477  3.61503
          0.00710  5.34663  6.06897  0.61958  0.77255  0.48576  0.95510
    294   2.05400  5.37769  3.66335  3.17127  5.08875  3.88695  4.38980  4.54869  1.70287  4.08371  4.85177  3.63725  2.38497  3.52054  3.56206  1.17379  3.47395  4.06829  6.23907  4.89806    294 - -
          2.68618  4.42225  2.77519  2.73123  3.46354  2.40513  3.72494  3.29354  2.67741  2.69355  4.24690  2.90347  2.73739  3.18146  2.89801  2.37887  2.77519  2.98518  4.58477  3.61503
          0.00710  5.34663  6.06897  0.61958  0.77255  0.48576  0.95510
    295   1.26045  5.00919  4.96312  4.62399  4.78091  4.05755  5.36083  2.09437  4.54631  3.73651  4.72983  4.57126  0.98168  4.79212  4.73057  3.51060  3.70410  3.44605  6.31220  5.13841    295 - -
          2.68618  4.42225  2.77519  2.73123  3.46354  2.40513  3.72494  3.29354  2.67741  2.69355  4.24690  2.90347  2.73739  3.18146  2.89801  2.37887  2.77519  2.98518  4.58477  3.61503
          0.00710  5.34663  6.06897  0.61958  0.77255  0.48576  0.95510
    296   4.17985  5.34046  6.33719  5.88417  4.53002  5.89140  6.67117  1.01117  5.85639  1.52300  4.22898  6.06506  6.02380  6.03175  5.99123  5.35577  4.43375  1.10754  6.79159  5.64510    296 - -
          2.68618  4.42225  2.77519  2.73123  3.46354  2.40513  3.72494  3.29354  2.67741  2.69355  4.24690  2.90347  2.73739  3.18146  2.89801  2.37887  2.77519  2.98518  4.58477  3.61503
          0.00710  5.34663  6.06897  0.61958  0.77255  0.48576  0.95510
    297   0.87764  5.02358  5.48521  4.98690  4.16991  4.70764  5.44674  2.80464  4.83800  1.54042  4.04027  5.01262  5.17229  5.01379  4.93544  4.10210  3.89843  1.80896  5.96131  4.80530    297 - -
          2.68618  4.42225  2.77519  2.73123  3.46354  2.40513  3.72494  3.29354  2.67741  2.69355  4.24690  2.90347  2.73739  3.18146  2.89801  2.37887  2.77519  2.98518  4.58477  3.61503
          0.00710  5.34663  6.06897  0.61958  0.77255  0.48576  0.95510
    298   3.26743  5.09851  5.22655  5.06392  5.25130  4.02446  5.76493  4.06099  5.00833  4.26131  5.24943  4.75267  4.84066  5.21475  5.11207  0.63253  3.80541  1.24392  6.78056  5.59844    298 - -
          2.68618  4.42225  2.77519  2.73123  3.46354  2.40513  3.72494  3.29354  2.67741  2.69355  4.24690  2.90347  2.73739  3.18146  2.89801  2.37887  2.77519  2.98518  4.58477  3.61503
          0.00710  5.34663  6.06897  0.61958  0.77255  0.48576  0.95510
    299   3.93760  5.22409  5.68774  5.20754  1.60177  5.02987  4.69670  3.40266  5.00168  1.90892  4.10238  5.02112  5.33095  4.98918  4.95901  4.36858  4.16186  1.52525  4.89515  1.32538    299 - -
          2.68618  4.42225  2.77519  2.73123  3.46354  2.40513  3.72494  3.29354  2.67741  2.69355  4.24690  2.90347  2.73739  3.18146  2.89801  2.37887  2.77519  2.98518  4.58477  3.61503
          0.00710  5.34663  6.06897  0.61958  0.77255  0.48576  0.95510
    300   3.72180  5.58119  5.23810  5.26649  6.02529  4.31460  6.16208  5.84432  5.45077  5.46084  6.32890  5.07566  5.15516  5.64655  5.52325  0.11891  4.30290  5.00552  7.21559  6.18579    300 - -
          2.68618  4.42225  2.77519  2.73123  3.46354  2.40513  3.72494  3.29354  2.67741  2.69355  4.24690  2.90347  2.73739  3.18146  2.89801  2.37887  2.77519  2.98518  4.58477  3.61503
          0.00710  5.34663  6.06897  0.61958  0.77255  0.48576  0.95510
    301   5.31609  6.23164  6.22969  6.17700  0.80067  5.84425  4.48144  4.68283  5.94303  1.97754  5.17967  5.38865  6.07209  5.54637  5.70407  5.25409  5.50307  4.72488  4.54852  1.11762    301 - -
          2.68618  4.42225  2.77519  2.73123  3.46354  2.40513  3.72494  3.29354  2.67741  2.69355  4.24690  2.90347  2.73739  3.18146  2.89801  2.37887  2.77519  2.98518  4.58477  3.61503
          0.00710  5.34663  6.06897  0.61958  0.77255  0.48576  0.95510
    302   3.28263  5.20797  4.94020  4.95544  6.00963  0.59561  5.94013  5.58987  5.23132  5.25097  6.00283  4.70074  4.82311  5.33149  5.34146  1.17174  3.87043  4.64139  7.29437  6.24813    302 - -
          2.68618  4.42225  2.77519  2.73123  3.46354  2.40513  3.72494  3.29354  2.67741  2.69355  4.24690  2.90347  2.73739  3.18146  2.89801  2.37887  2.77519  2.98518  4.58477  3.61503
          0.00710  5.34663  6.06897  0.61958  0.77255  0.48576  0.95510
    303   1.65753  1.60709  4.39228  3.84775  4.03205  4.11010  4.61025  3.34498  3.71602  2.04283  4.01226  4.11700  4.58636  1.87666  3.98033  3.43353  3.44203  3.12592  5.52225  4.31609    303 - -
          2.68618  4.42225  2.77519  2.73123  3.46354  2.40513  3.72494  3.29354  2.67741  2.69355  4.24690  2.90347  2.73739  3.18146  2.89801  2.37887  2.77519  2.98518  4.58477  3.61503
          0.84168  5.34663  0.57226  0.61958  0.77255  0.48576  0.95510
    304   3.71915  5.81465  2.99719  0.37134  5.27701  3.85031  4.55965  4.88600  3.54560  4.40902  5.40839  3.54022  4.49970  3.79524  3.98869  3.66030  4.04504  4.51801  6.30810  5.10838    304 - -
          2.68618  4.42225  2.77519  2.73123  3.46354  2.40513  3.72494  3.29354  2.67741  2.69355  4.24690  2.90347  2.73739  3.18146  2.89801  2.37887  2.77519  2.98518  4.58477  3.61503
          0.01629  4.52123  5.24358  0.61958  0.77255  1.66164  0.21051
    305   3.65962  5.32297  4.45757  4.45455  5.49588  0.18723  5.48260  5.30273  4.71797  4.84895  5.86243  4.62519  4.72577  4.99189  4.83704  3.85630  4.18646  4.70606  6.37259  5.63506    305 - -
          2.68618  4.42225  2.77519  2.73123  3.46354  2.40513  3.72494  3.29354  2.67741  2.69355  4.24690  2.90347  2.73739  3.18146  2.89801  2.37887  2.77519  2.98518  4.58477  3.61503
          0.01629  4.52123  5.24358  0.61958  0.77255  1.66164  0.21051
    306   3.83291  5.42888  4.51005  4.46799  5.33860  4.08284  5.44410  5.11435  4.59289  4.63764  5.74276  4.69290  0.19233  4.95524  4.72075  4.02962  4.32782  4.67240  6.29023  5.48086    306 - -
          2.68618  4.42225  2.77519  2.73123  3.46354  2.40513  3.72494  3.29354  2.67741  2.69355  4.24690  2.90347  2.73739  3.18146  2.89801  2.37887  2.77519  2.98518  4.58477  3.61503
          0.01629  4.52123  5.24358  0.61958  0.77255  1.66164  0.21051
    307   3.71915  5.81465  2.99719  0.37134  5.27701  3.85031  4.55965  4.88600  3.54560  4.40902  5.40839  3.54022  4.49970  3.79524  3.98869  3.66030  4.04504  4.51801  6.30810  5.10838    307 - -
          2.68618  4.42225  2.77519  2.73123  3.46354  2.40513  3.72494  3.29354  2.67741  2.69355  4.24690  2.90347  2.73739  3.18146  2.89801  2.37887  2.77519  2.98518  4.58477  3.61503
          0.01629  4.52123  5.24358  0.61958  0.77255  1.66164  0.21051
    308   3.71915  5.81465  2.99719  0.37134  5.27701  3.85031  4.55965  4.88600  3.54560  4.40902  5.40839  3.54022  4.49970  3.79524  3.98869  3.66030  4.04504  4.51801  6.30810  5.10838    308 - -
          2.68618  4.42225  2.77519  2.73123  3.46354  2.40513  3.72494  3.29354  2.67741  2.69355  4.24690  2.90347  2.73739  3.18146  2.89801  2.37887  2.77519  2.98518  4.58477  3.61503
          0.01629  4.52123  5.24358  0.61958  0.77255  1.66164  0.21051
    309   3.71915  5.81465  2.99719  0.37134  5.27701  3.85031  4.55965  4.88600  3.54560  4.40902  5.40839  3.54022  4.49970  3.79524  3.98869  3.66030  4.04504  4.51801  6.30810  5.10838    309 - -
          2.68618  4.42225  2.77519  2.73123  3.46354  2.40513  3.72494  3.29354  2.67741  2.69355  4.24690  2.90347  2.73739  3.18146  2.89801  2.37887  2.77519  2.98518  4.58477  3.61503
          0.01629  4.52123  5.24358  0.61958  0.77255  1.66164  0.21051
    310   2.77683  4.68232  3.93925  3.83569  4.83044  3.40809  4.89435  4.47116  3.96037  4.15142  5.04536  3.90727  4.20689  4.25644  4.18553  0.42358  3.31199  3.84589  6.14992  4.93492    310 - -
          2.68618  4.42225  2.77519  2.73123  3.46354  2.40513  3.72494  3.29354  2.67741  2.69355  4.24690  2.90347  2.73739  3.18146  2.89801  2.37887  2.77519  2.98518  4.58477  3.61503
          0.01629  4.52123  5.24358  0.61958  0.77255  1.66164  0.21051
    311   3.71915  5.81465  2.99719  0.37134  5.27701  3.85031  4.55965  4.88600  3.54560  4.40902  5.40839  3.54022  4.49970  3.79524  3.98869  3.66030  4.04504  4.51801  6.30810  5.10838    311 - -
          2.68618  4.42225  2.77519  2.73123  3.46354  2.40513  3.72494  3.29354  2.67741  2.69355  4.24690  2.90347  2.73739  3.18146  2.89801  2.37887  2.77519  2.98518  4.58477  3.61503
          0.01629  4.52123  5.24358  0.61958  0.77255  1.66164  0.21051
    312   3.84636  5.92860  0.31348  2.98636  5.43083  3.85227  4.69625  5.20236  3.92616  4.69953  5.73559  3.56063  4.54849  3.96538  4.49636  3.76421  4.21098  4.78321  6.44562  5.25364    312 - -
          2.68618  4.42225  2.77519  2.73123  3.46354  2.40513  3.72494  3.29354  2.67741  2.69355  4.24690  2.90347  2.73739  3.18146  2.89801  2.37887  2.77519  2.98518  4.58477  3.61503
          0.01629  4.52123  5.24358  0.61958  0.77255  1.66164  0.21051
    313   3.84636  5.92860  0.31348  2.98636  5.43083  3.85227  4.69625  5.20236  3.92616  4.69953  5.73559  3.56063  4.54849  3.96538  4.49636  3.76421  4.21098  4.78321  6.44562  5.25364    313 - -
          2.68618  4.42225  2.77519  2.73123  3.46354  2.40513  3.72494  3.29354  2.67741  2.69355  4.24690  2.90347  2.73739  3.18146  2.89801  2.37887  2.77519  2.98518  4.58477  3.61503
          0.01629  4.52123  5.24358  0.61958  0.77255  1.66164  0.21051
    314   2.77683  4.68232  3.93925  3.83569  4.83044  3.40809  4.89435  4.47116  3.96037  4.15142  5.04536  3.90727  4.20689  4.25644  4.18553  0.42358  3.31199  3.84589  6.14992  4.93492    314 - -
          2.68618  4.42225  2.77519  2.73123  3.46354  2.40513  3.72494  3.29354  2.67741  2.69355  4.24690  2.90347  2.73739  3.18146  2.89801  2.37887  2.77519  2.98518  4.58477  3.61503
          0.01629  4.52123  5.24358  0.61958  0.77255  1.66164  0.21051
    315   3.99079  5.59884  4.03944  3.90478  3.98828  4.19279  0.30849  4.81126  3.74590  4.19376  5.32441  4.26973  4.79708  4.29328  3.94781  4.07127  4.33539  4.53221  5.42343  3.93032    315 - -
          2.68618  4.42225  2.77519  2.73123  3.46354  2.40513  3.72494  3.29354  2.67741  2.69355  4.24690  2.90347  2.73739  3.18146  2.89801  2.37887  2.77519  2.98518  4.58477  3.61503
          0.01629  4.52123  5.24358  0.61958  0.77255  1.66164  0.21051
    316   3.97898  5.27355  5.23492  4.92064  3.52842  4.80518  5.38743  2.80042  4.69291  0.35563  3.42169  5.14311  5.15668  4.89212  4.74472  4.52913  4.25669  2.99694  5.59060  4.45068    316 - -
          2.68618  4.42225  2.77519  2.73123  3.46354  2.40513  3.72494  3.29354  2.67741  2.69355  4.24690  2.90347  2.73739  3.18146  2.89801  2.37887  2.77519  2.98518  4.58477  3.61503
          0.01629  4.52123  5.24358  0.61958  0.77255  1.66164  0.21051
    317   3.71915  5.81465  2.99719  0.37134  5.27701  3.85031  4.55965  4.88600  3.54560  4.40902  5.40839  3.54022  4.49970  3.79524  3.98869  3.66030  4.04504  4.51801  6.30810  5.10838    317 - -
          2.68618  4.42225  2.77519  2.73123  3.46354  2.40513  3.72494  3.29354  2.67741  2.69355  4.24690  2.90347  2.73739  3.18146  2.89801  2.37887  2.77519  2.98518  4.58477  3.61503
          0.01629  4.52123  5.24358  0.61958  0.77255  1.66164  0.21051
    318   3.65962  5.32297  4.45757  4.45455  5.49588  0.18723  5.48260  5.30273  4.71797  4.84895  5.86243  4.62519  4.72577  4.99189  4.83704  3.85630  4.18646  4.70606  6.37259  5.63506    318 - -
          2.68618  4.42225  2.77519  2.73123  3.46354  2.40513  3.72494  3.29354  2.67741  2.69355  4.24690  2.90347  2.73739  3.18146  2.89801  2.37887  2.77519  2.98518  4.58477  3.61503
          0.01629  4.52123  5.24358  0.61958  0.77255  1.66164  0.21051
    319   3.91466  5.61049  4.48345  3.91083  5.14477  4.21089  4.52564  4.77993  2.79800  4.17501  5.19426  4.20141  4.71551  3.74694  0.32713  3.99248  4.15761  4.48272  5.98040  4.97724    319 - -
          2.68618  4.42225  2.77519  2.73123  3.46354  2.40513  3.72494  3.29354  2.67741  2.69355  4.24690  2.90347  2.73739  3.18146  2.89801  2.37887  2.77519  2.98518  4.58477  3.61503
          0.01629  4.52123  5.24358  0.61958  0.77255  1.66164  0.21051
    320   3.84636  5.92860  0.31348  2.98636  5.43083  3.85227  4.69625  5.20236  3.92616  4.69953  5.73559  3.56063  4.54849  3.96538  4.49636  3.76421  4.21098  4.78321  6.44562  5.25364    320 - -
          2.68618  4.42225  2.77519  2.73123  3.46354  2.40513  3.72494  3.29354  2.67741  2.69355  4.24690  2.90347  2.73739  3.18146  2.89801  2.37887  2.77519  2.98518  4.58477  3.61503
          0.01629  4.52123  5.24358  0.61958  0.77255  1.66164  0.21051
    321   3.83291  5.42888  4.51005  4.46799  5.33860  4.08284  5.44410  5.11435  4.59289  4.63764  5.74276  4.69290  0.19233  4.95524  4.72075  4.02962  4.32782  4.67240  6.29023  5.48086    321 - -
          2.68618  4.42225  2.77519  2.73123  3.46354  2.40513  3.72494  3.29354  2.67741  2.69355  4.24690  2.90347  2.73739  3.18146  2.89801  2.37887  2.77519  2.98518  4.58477  3.61503
          0.01629  4.52123  5.24358  0.61958  0.77255  1.66164  0.21051
    322   3.84636  5.92860  0.31348  2.98636  5.43083  3.85227  4.69625  5.20236  3.92616  4.69953  5.73559  3.56063  4.54849  3.96538  4.49636  3.76421  4.21098  4.78321  6.44562  5.25364    322 - -
          2.68618  4.42225  2.77519  2.73123  3.46354  2.40513  3.72494  3.29354  2.67741  2.69355  4.24690  2.90347  2.73739  3.18146  2.89801  2.37887  2.77519  2.98518  4.58477  3.61503
          0.01629  4.52123  5.24358  0.61958  0.77255  0.12638  2.13098
    323   3.13371  4.88294  4.51869  4.03846  4.38320  4.00527  4.85320  1.41758  3.97580  3.45271  4.35468  4.22213  2.26631  4.24562  4.24881  1.32989  2.13817  3.36882  5.84719  4.64605    323 - -
          2.68618  4.42225  2.77519  2.73123  3.46354  2.40513  3.72494  3.29354  2.67741  2.69355  4.24690  2.90347  2.73739  3.18146  2.89801  2.37887  2.77519  2.98518  4.58477  3.61503
          0.00710  5.34663  6.06897  0.61958  0.77255  0.48576  0.95510
    324   1.25460  5.35188  4.51906  3.89547  4.54615  4.29472  4.62141  4.16966  3.18227  3.78630  4.69780  4.18752  4.78937  3.89841  1.57784  3.67889  3.81569  3.88235  1.47996  4.57697    324 - -
          2.68618  4.42225  2.77519  2.73123  3.46354  2.40513  3.72494  3.29354  2.67741  2.69355  4.24690  2.90347  2.73739  3.18146  2.89801  2.37887  2.77519  2.98518  4.58477  3.61503
          0.00710  5.34663  6.06897  0.61958  0.77255  0.48576  0.95510
    325   3.20755  5.13334  2.37824  3.17604  4.30857  4.02756  1.64942  1.47167  3.26665  3.37289  4.25500  3.65844  4.46500  3.57735  3.68591  3.32828  2.25942  3.39491  5.70297  4.41093    325 - -
          2.68618  4.42225  2.77519  2.73123  3.46354  2.40513  3.72494  3.29354  2.67741  2.69355  4.24690  2.90347  2.73739  3.18146  2.89801  2.37887  2.77519  2.98518  4.58477  3.61503
          0.00710  5.34663  6.06897  0.61958  0.77255  0.48576  0.95510
    326   4.28728  5.55226  6.05849  5.72108  0.70278  5.40497  5.25779  3.07639  5.57648  2.93424  4.32049  5.53274  5.74858  5.55513  5.55444  4.86387  4.57165  1.22111  5.38702  3.76964    326 - -
          2.68618  4.42225  2.77519  2.73123  3.46354  2.40513  3.72494  3.29354  2.67741  2.69355  4.24690  2.90347  2.73739  3.18146  2.89801  2.37887  2.77519  2.98518  4.58477  3.61503
          0.00710  5.34663  6.06897  0.61958  0.77255  0.48576  0.95510
    327   3.10274  5.15192  3.54521  2.16794  4.35610  1.70684  4.17907  3.73967  3.02158  1.91171  4.23890  3.52467  4.34725  2.25725  3.45612  3.18163  3.33687  2.40566  5.68743  4.38674    327 - -
          2.68618  4.42225  2.77519  2.73123  3.46354  2.40513  3.72494  3.29354  2.67741  2.69355  4.24690  2.90347  2.73739  3.18146  2.89801  2.37887  2.77519  2.98518  4.58477  3.61503
          0.00710  5.34663  6.06897  0.61958  0.77255  0.48576  0.95510
    328   4.74488  5.88727  6.64024  6.08371  0.78983  6.12940  6.06981  3.17378  5.94745  1.21975  2.07963  6.24919  6.01480  5.62964  5.79152  5.55654  4.92366  3.55704  5.93701  4.77050    328 - -
          2.68618  4.42225  2.77519  2.73123  3.46354  2.40513  3.72494  3.29354  2.67741  2.69355  4.24690  2.90347  2.73739  3.18146  2.89801  2.37887  2.77519  2.98518  4.58477  3.61503
          0.00710  5.34663  6.06897  0.61958  0.77255  0.48576  0.95510
    329   4.11153  6.19621  4.64734  3.83183  5.87065  1.29867  4.46829  5.13215  1.18757  4.45103  5.33219  4.16956  4.98729  3.59140  1.42798  4.08274  4.23727  4.79907  6.39120  5.31521    329 - -
          2.68618  4.42225  2.77519  2.73123  3.46354  2.40513  3.72494  3.29354  2.67741  2.69355  4.24690  2.90347  2.73739  3.18146  2.89801  2.37887  2.77519  2.98518  4.58477  3.61503
          0.00710  5.34663  6.06897  0.61958  0.77255  0.48576  0.95510
    330   3.29935  5.24674  3.80880  3.28688  4.46165  1.48191  2.51919  1.57530  2.08182  3.49910  4.36976  3.73963  4.52374  3.52831  3.32943  3.40434  3.53006  3.57619  5.76810  4.50406    330 - -
          2.68618  4.42225  2.77519  2.73123  3.46354  2.40513  3.72494  3.29354  2.67741  2.69355  4.24690  2.90347  2.73739  3.18146  2.89801  2.37887  2.77519  2.98518  4.58477  3.61503
          0.00710  5.34663  6.06897  0.61958  0.77255  0.48576  0.95510
    331   3.39869  5.35819  3.99642  3.45613  4.65823  4.17635  4.43333  4.03200  1.59094  1.36121  4.54204  3.87424  4.62167  3.63230  3.30900  1.46005  3.65509  3.76192  5.93753  4.69087    331 - -
          2.68618  4.42225  2.77519  2.73123  3.46354  2.40513  3.72494  3.29354  2.67741  2.69355  4.24690  2.90347  2.73739  3.18146  2.89801  2.37887  2.77519  2.98518  4.58477  3.61503
          0.00710  5.34663  6.06897  0.61958  0.77255  0.48576  0.95510
    332   3.13588  5.60336  2.35300  2.80336  4.93391  3.87516  4.07464  4.40947  2.03319  3.89760  4.65339  3.34771  2.53351  1.86400  3.26310  3.10049  3.36688  3.99021  1.80946  4.63674    332 - -
          2.68618  4.42225  2.77519  2.73123  3.46354  2.40513  3.72494  3.29354  2.67741  2.69355  4.24690  2.90347  2.73739  3.18146  2.89801  2.37887  2.77519  2.98518  4.58477  3.61503
          0.00710  5.34663  6.06897  0.61958  0.77255  0.48576  0.95510
    333   3.30115  5.76663  1.48314  2.88640  5.17644  3.93183  4.25556  4.66333  3.02967  4.14453  4.91078  3.43550  2.42653  3.37388  1.41494  2.24099  3.55869  4.21887  6.27659  4.86264    333 - -
          2.68618  4.42225  2.77519  2.73123  3.46354  2.40513  3.72494  3.29354  2.67741  2.69355  4.24690  2.90347  2.73739  3.18146  2.89801  2.37887  2.77519  2.98518  4.58477  3.61503
          0.00710  5.34663  6.06897  0.61958  0.77255  0.48576  0.95510
    334   3.13218  5.50657  1.88809  2.82948  4.80218  3.87855  4.10777  1.73053  2.87890  3.79253  4.57308  2.25438  2.52758  3.23038  2.36696  3.11704  3.36790  3.87067  5.97621  4.59600    334 - -
          2.68618  4.42225  2.77519  2.73123  3.46354  2.40513  3.72494  3.29354  2.67741  2.69355  4.24690  2.90347  2.73739  3.18146  2.89801  2.37887  2.77519  2.98518  4.58477  3.61503
          1.01408  5.34663  0.45808  0.61958  0.77255  0.48576  0.95510
    335   3.01887  5.32300  2.65051  1.29154  4.75222  3.46982  3.98021  4.22841  2.85266  3.77462  4.62753  3.04482  1.66614  3.14843  3.32434  2.98521  3.31461  3.83076  5.91691  4.54539    335 - -
          2.68618  4.42225  2.77519  2.73123  3.46354  2.40513  3.72494  3.29354  2.67741  2.69355  4.24690  2.90347  2.73739  3.18146  2.89801  2.37887  2.77519  2.98518  4.58477  3.61503
          0.01932  4.35188  5.07422  0.61958  0.77255  1.74228  0.19252
    336   2.88866  5.20121  2.63186  1.36985  4.68134  3.40208  3.91997  4.15515  2.79191  3.71013  4.53733  2.99139  3.97976  3.08068  3.27404  1.57760  3.19613  3.73436  5.87678  4.47397    336 - -
          2.68618  4.42225  2.77519  2.73123  3.46354  2.40513  3.72494  3.29354  2.67741  2.69355  4.24690  2.90347  2.73739  3.18146  2.89801  2.37887  2.77519  2.98518  4.58477  3.61503
          0.01932  4.35188  5.07422  0.61958  0.77255  1.74228  0.19252
    337   3.02522  5.21525  3.18934  2.75717  4.63229  3.63107  3.83584  4.11496  2.31032  3.60285  4.44970  1.56417  4.09457  2.98409  1.48614  3.02622  3.26572  3.74628  5.65598  4.37915    337 - -
          2.68618  4.42225  2.77519  2.73123  3.46354  2.40513  3.72494  3.29354  2.67741  2.69355  4.24690  2.90347  2.73739  3.18146  2.89801  2.37887  2.77519  2.98518  4.58477  3.61503
          0.36804  4.35188  1.22069  0.61958  0.77255  1.74228  0.19252
    338   2.84580  4.60562  3.54782  3.46578  4.60199  0.54397  4.57589  4.23697  3.66579  3.87320  4.85137  3.71237  4.00112  3.97913  3.88498  3.02198  3.33784  3.73854  5.65880  4.70918    338 - -
          2.68618  4.42225  2.77519  2.73123  3.46354  2.40513  3.72494  3.29354  2.67741  2.69355  4.24690  2.90347  2.73739  3.18146  2.89801  2.37887  2.77519  2.98518  4.58477  3.61503
          0.02728  4.01112  4.73346  0.61958  0.77255  1.85670  0.16982
    339   3.14357  5.28701  0.73785  2.43119  4.68384  3.32021  4.06021  4.30464  3.17167  3.88904  4.87202  2.99381  3.98299  3.30090  3.70528  3.09157  3.48575  3.92968  5.82503  4.53624    339 - -
          2.68618  4.42225  2.77519  2.73123  3.46354  2.40513  3.72494  3.29354  2.67741  2.69355  4.24690  2.90347  2.73739  3.18146  2.89801  2.37887  2.77519  2.98518  4.58477  3.61503
          0.02728  4.01112  4.73346  0.61958  0.77255  1.85670  0.16982
    340   3.45259  4.88523  4.04530  3.80236  2.31040  3.99350  3.69128  3.44302  3.65598  2.86072  4.10400  3.89779  4.46491  3.92845  3.81052  3.57480  3.74039  3.32036  3.95889  0.76308    340 - -
          2.68618  4.42225  2.77519  2.73123  3.46354  2.40513  3.72494  3.29354  2.67741  2.69355  4.24690  2.90347  2.73739  3.18146  2.89801  2.37887  2.77519  2.98518  4.58477  3.61503
          0.02728  4.01112  4.73346  0.61958  0.77255  1.85670  0.16982
    341   2.49243  4.33711  3.55659  3.31746  4.09661  3.17119  4.32351  3.24085  3.26317  3.09937  4.14257  3.50296  3.88660  3.65148  3.51389  2.69546  0.95684  2.92078  5.52215  4.31386    341 - -
          2.68618  4.42225  2.77519  2.73123  3.46354  2.40513  3.72494  3.29354  2.67741  2.69355  4.24690  2.90347  2.73739  3.18146  2.89801  2.37887  2.77519  2.98518  4.58477  3.61503
          0.02728  4.01112  4.73346  0.61958  0.77255  0.57465  0.82759
    342   3.14256  5.45963  3.28015  1.20561  4.58868  3.83463  3.99053  4.21402  2.62805  3.71875  4.53384  3.32844  4.25096  3.13626  1.99010  3.12276  3.36427  3.85186  5.76511  2.20781    342 - -
          2.68618  4.42225  2.77519  2.73123  3.46354  2.40513  3.72494  3.29354  2.67741  2.69355  4.24690  2.90347  2.73739  3.18146  2.89801  2.37887  2.77519  2.98518  4.58477  3.61503
          0.01070  4.93828  5.66063  0.61958  0.77255  0.17990  1.80396
    343   3.29033  5.64361  2.12070  1.68568  4.94301  3.94114  4.26494  4.33053  3.10572  3.93841  4.74541  3.44144  4.41521  3.40404  3.61038  3.27013  1.54432  1.82831  6.15375  4.76093    343 - -
          2.68618  4.42225  2.77519  2.73123  3.46354  2.40513  3.72494  3.29354  2.67741  2.69355  4.24690  2.90347  2.73739  3.18146  2.89801  2.37887  2.77519  2.98518  4.58477  3.61503
          0.00710  5.34663  6.06897  0.61958  0.77255  0.48576  0.95510
    344   1.25572  5.60663  3.48796  2.02871  5.49427  4.00111  4.82107  4.95414  3.76468  4.53820  5.36040  3.82641  1.05035  4.00687  4.23381  3.50475  3.85250  4.43524  6.71973  5.36650    344 - -
          2.68618  4.42225  2.77519  2.73123  3.46354  2.40513  3.72494  3.29354  2.67741  2.69355  4.24690  2.90347  2.73739  3.18146  2.89801  2.37887  2.77519  2.98518  4.58477  3.61503
          0.00710  5.34663  6.06897  0.61958  0.77255  0.48576  0.95510
    345   3.11901  4.87973  3.99863  3.43669  4.07377  1.65187  4.36869  3.42247  3.31986  2.12787  4.02838  3.83192  2.00899  3.67791  2.33612  3.32610  3.37027  2.25892  5.50204  4.26815    345 - -
          2.68618  4.42225  2.77519  2.73123  3.46354  2.40513  3.72494  3.29354  2.67741  2.69355  4.24690  2.90347  2.73739  3.18146  2.89801  2.37887  2.77519  2.98518  4.58477  3.61503
          0.00710  5.34663  6.06897  0.61958  0.77255  0.48576  0.95510
    346   3.24198  4.73646  4.62462  4.04125  3.85529  4.33285  4.64896  2.96190  2.29331  1.41868  3.82592  4.28397  4.70568  4.14916  4.04052  3.63020  1.83417  1.59681  5.39869  4.20708    346 - -
          2.68618  4.42225  2.77519  2.73123  3.46354  2.40513  3.72494  3.29354  2.67741  2.69355  4.24690  2.90347  2.73739  3.18146  2.89801  2.37887  2.77519  2.98518  4.58477  3.61503
          0.00710  5.34663  6.06897  0.61958  0.77255  0.48576  0.95510
    347   0.91631  5.94997  4.39314  3.66033  5.56498  4.45620  4.42853  4.88365  1.83552  4.29139  5.14830  4.03554  4.84113  3.55609  1.45528  3.83547  4.01884  4.52956  6.30637  5.16400    347 - -
          2.68618  4.42225  2.77519  2.73123  3.46354  2.40513  3.72494  3.29354  2.67741  2.69355  4.24690  2.90347  2.73739  3.18146  2.89801  2.37887  2.77519  2.98518  4.58477  3.61503
          0.00710  5.34663  6.06897  0.61958  0.77255  0.48576  0.95510
    348   4.60679  5.75675  6.62388  6.05725  3.91319  6.11803  6.42935  0.95688  5.94763  1.17716  1.64766  6.30716  6.02184  5.70436  5.84114  5.55586  4.80383  3.14988  6.24996  5.35936    348 - -
          2.68618  4.42225  2.77519  2.73123  3.46354  2.40513  3.72494  3.29354  2.67741  2.69355  4.24690  2.90347  2.73739  3.18146  2.89801  2.37887  2.77519  2.98518  4.58477  3.61503
          0.00710  5.34663  6.06897  0.61958  0.77255  0.48576  0.95510
    349   4.11174  5.48409  5.62518  5.19781  1.61602  5.11712  5.07412  3.44437  5.03300  1.73340  3.99886  5.19131  0.85026  5.09341  5.07710  4.51811  4.37718  3.54215  5.29302  3.76174    349 - -
          2.68618  4.42225  2.77519  2.73123  3.46354  2.40513  3.72494  3.29354  2.67741  2.69355  4.24690  2.90347  2.73739  3.18146  2.89801  2.37887  2.77519  2.98518  4.58477  3.61503
          0.00710  5.34663  6.06897  0.61958  0.77255  0.48576  0.95510
    350   4.91829  6.02361  6.84497  6.27712  3.84256  6.39926  6.59477  3.14271  6.12940  0.40636  1.61624  6.62122  6.15464  5.76333  5.95312  5.90171  5.09059  3.56499  6.24922  5.40647    350 - -
          2.68618  4.42225  2.77519  2.73123  3.46354  2.40513  3.72494  3.29354  2.67741  2.69355  4.24690  2.90347  2.73739  3.18146  2.89801  2.37887  2.77519  2.98518  4.58477  3.61503
          0.00710  5.34663  6.06897  0.61958  0.77255  0.48576  0.95510
    351   2.25729  6.27780  1.97729  1.89806  5.57758  4.02962  0.95958  5.10665  3.46252  4.57328  5.38453  3.48107  4.61305  3.65243  4.04441  3.55753  3.94023  4.65679  6.71620  5.21260    351 - -
          2.68618  4.42225  2.77519  2.73123  3.46354  2.40513  3.72494  3.29354  2.67741  2.69355  4.24690  2.90347  2.73739  3.18146  2.89801  2.37887  2.77519  2.98518  4.58477  3.61503
          0.00710  5.34663  6.06897  0.61958  0.77255  0.48576  0.95510
    352   3.49350  5.79834  3.47064  3.14486  5.10559  4.08802  1.33332  4.74324  3.07138  4.22926  5.04679  3.65481  4.59146  1.43708  3.43881  1.72520  3.76153  4.33057  6.25786  4.86415    352 - -
          2.68618  4.42225  2.77519  2.73123  3.46354  2.40513  3.72494  3.29354  2.67741  2.69355  4.24690  2.90347  2.73739  3.18146  2.89801  2.37887  2.77519  2.98518  4.58477  3.61503
          0.00710  5.34663  6.06897  0.61958  0.77255  0.48576  0.95510
    353   5.13521  6.56732  5.97967  6.05197  6.86070  0.03964  6.86204  6.95562  6.33908  6.30190  7.41357  6.15668  5.93808  6.57511  6.26885  5.36815  5.67750  6.28251  7.44805  7.05697    353 - -
          2.68618  4.42225  2.77519  2.73123  3.46354  2.40513  3.72494  3.29354  2.67741  2.69355  4.24690  2.90347  2.73739  3.18146  2.89801  2.37887  2.77519  2.98518  4.58477  3.61503
          0.00710  5.34663  6.06897  0.61958  0.77255  0.48576  0.95510
    354   3.63219  5.91020  0.57763  3.20474  5.81067  4.02460  4.86994  5.34054  3.95981  4.87231  5.70769  3.73273  4.73226  4.05886  4.54439  2.16317  2.14741  4.75972  7.02720  5.56596    354 - -
          2.68618  4.42225  2.77519  2.73123  3.46354  2.40513  3.72494  3.29354  2.67741  2.69355  4.24690  2.90347  2.73739  3.18146  2.89801  2.37887  2.77519  2.98518  4.58477  3.61503
          0.00710  5.34663  6.06897  0.61958  0.77255  0.48576  0.95510
    355   3.88919  1.49702  5.96993  5.44628  4.29382  5.35812  5.89483  1.43445  5.32813  1.48265  4.09563  5.52956  5.60638  5.48345  5.39834  4.74253  4.13625  1.65177  6.23339  5.06955    355 - -
          2.68618  4.42225  2.77519  2.73123  3.46354  2.40513  3.72494  3.29354  2.67741  2.69355  4.24690  2.90347  2.73739  3.18146  2.89801  2.37887  2.77519  2.98518  4.58477  3.61503
          0.00710  5.34663  6.06897  0.61958  0.77255  0.48576  0.95510
    356   3.69400  5.02008  5.61507  5.01752  3.68606  4.91044  5.17792  2.98740  4.82438  1.35252  1.74773  5.05325  5.18165  4.87721  4.81985  4.24020  3.91750  1.96516  5.50906  1.50148    356 - -
          2.68618  4.42225  2.77519  2.73123  3.46354  2.40513  3.72494  3.29354  2.67741  2.69355  4.24690  2.90347  2.73739  3.18146  2.89801  2.37887  2.77519  2.98518  4.58477  3.61503
          0.00710  5.34663  6.06897  0.61958  0.77255  0.48576  0.95510
    357   3.91036  5.16964  5.94032  5.37974  1.44275  5.28578  5.68947  1.16632  5.23015  2.49970  2.29717  5.45199  5.51055  5.29440  5.24466  4.64963  4.14339  1.78185  5.96809  4.84654    357 - -
          2.68618  4.42225  2.77519  2.73123  3.46354  2.40513  3.72494  3.29354  2.67741  2.69355  4.24690  2.90347  2.73739  3.18146  2.89801  2.37887  2.77519  2.98518  4.58477  3.61503
          0.00710  5.34663  6.06897  0.61958  0.77255  0.48576  0.95510
    358   4.62246  5.90363  6.02672  5.67210  3.65580  5.40514  5.27122  3.84746  5.24928  2.92062  0.39264  5.57168  5.77288  5.44251  5.25026  5.00238  4.89125  4.01120  2.11669  3.85888    358 - -
          2.68618  4.42225  2.77519  2.73123  3.46354  2.40513  3.72494  3.29354  2.67741  2.69355  4.24690  2.90347  2.73739  3.18146  2.89801  2.37887  2.77519  2.98518  4.58477  3.61503
          0.00710  5.34663  6.06897  0.61958  0.77255  0.48576  0.95510
    359   3.16439  5.48819  3.30772  2.07384  4.79328  2.36327  4.16760  4.23747  2.96861  1.64640  4.58987  2.35749  4.33358  3.30141  3.45302  1.81875  3.40972  3.86767  5.99879  4.62590    359 - -
          2.68618  4.42225  2.77519  2.73123  3.46354  2.40513  3.72494  3.29354  2.67741  2.69355  4.24690  2.90347  2.73739  3.18146  2.89801  2.37887  2.77519  2.98518  4.58477  3.61503
          0.00710  5.34663  6.06897  0.61958  0.77255  0.48576  0.95510
    360   4.01819  6.62425  1.21191  3.03828  5.97075  0.92026  2.32526  5.64214  3.98945  5.08933  5.99019  3.63154  4.83715  4.02022  4.66744  3.87405  4.35490  5.14397  7.17132  5.59259    360 - -
          2.68618  4.42225  2.77519  2.73123  3.46354  2.40513  3.72494  3.29354  2.67741  2.69355  4.24690  2.90347  2.73739  3.18146  2.89801  2.37887  2.77519  2.98518  4.58477  3.61503
          0.24154  5.34663  1.56152  0.61958  0.77255  0.48576  0.95510
    361   2.00824  6.00611  1.18156  1.74889  5.33655  3.84209  4.29313  4.85490  3.22158  4.32543  5.12278  3.30274  2.27613  3.43284  3.79201  3.32733  3.69325  4.40265  6.46888  4.98085    361 - -
          2.68618  4.42225  2.77519  2.73123  3.46354  2.40513  3.72494  3.29354  2.67741  2.69355  4.24690  2.90347  2.73739  3.18146  2.89801  2.37887  2.77519  2.98518  4.58477  3.61503
          0.00897  5.11406  5.83641  0.61958  0.77255  0.23641  1.55806
    362   3.18809  4.64396  4.85500  4.28425  1.85733  4.28022  4.66535  3.05981  4.13242  1.38404  3.73594  4.38908  4.68508  4.31706  4.24787  2.22627  1.74284  2.89128  5.24439  4.02605    362 - -
          2.68618  4.42225  2.77519  2.73123  3.46354  2.40513  3.72494  3.29354  2.67741  2.69355  4.24690  2.90347  2.73739  3.18146  2.89801  2.37887  2.77519  2.98518  4.58477  3.61503
          0.00710  5.34663  6.06897  0.61958  0.77255  0.48576  0.95510
    363   3.29588  5.72430  3.44734  2.95835  5.12530  3.99291  4.17914  4.58236  2.80037  4.04533  4.81591  1.28498  4.41311  2.20107  2.12601  1.79924  3.52577  4.16109  6.14983  4.79230    363 - -
          2.68618  4.42225  2.77519  2.73123  3.46354  2.40513  3.72494  3.29354  2.67741  2.69355  4.24690  2.90347  2.73739  3.18146  2.89801  2.37887  2.77519  2.98518  4.58477  3.61503
          0.00710  5.34663  6.06897  0.61958  0.77255  0.48576  0.95510
    364   1.18178  4.99882  4.05783  3.49226  4.29201  4.05346  4.44218  3.63057  3.28683  2.14195  4.22184  3.87572  4.51281  3.71236  1.83592  3.34901  2.30314  3.37187  5.68654  4.45253    364 - -
          2.68618  4.42225  2.77519  2.73123  3.46354  2.40513  3.72494  3.29354  2.67741  2.69355  4.24690  2.90347  2.73739  3.18146  2.89801  2.37887  2.77519  2.98518  4.58477  3.61503
          0.14483  5.34663  2.03974  0.61958  0.77255  0.48576  0.95510
    365   3.09123  5.17225  2.21542  2.94758  4.36285  3.88479  2.49015  3.78297  3.01383  1.81194  4.27016  3.45587  4.31133  3.34365  3.46092  3.15511  1.50847  3.49335  5.69594  4.37268    365 - -
          2.68618  4.42225  2.77519  2.73123  3.46354  2.40513  3.72494  3.29354  2.67741  2.69355  4.24690  2.90347  2.73739  3.18146  2.89801  2.37887  2.77519  2.98518  4.58477  3.61503
          0.00815  5.20995  5.93230  0.61958  0.77255  0.29425  1.36685
    366   4.71243  5.85174  5.94645  5.68706  1.79496  5.49550  1.31591  4.34617  5.46164  1.57816  4.91216  5.19627  5.77548  5.29056  5.35648  4.86417  4.92201  4.27159  1.57194  2.85159    366 - -
          2.68618  4.42225  2.77519  2.73123  3.46354  2.40513  3.72494  3.29354  2.67741  2.69355  4.24690  2.90347  2.73739  3.18146  2.89801  2.37887  2.77519  2.98518  4.58477  3.61503
          0.00710  5.34663  6.06897  0.61958  0.77255  0.48576  0.95510
    367   3.73070  5.93625  3.55952  3.29195  4.11152  4.27981  4.41429  4.71748  3.31306  4.16628  5.08913  1.72793  4.76771  1.09777  3.68543  3.69368  3.97688  4.38872  5.60880  1.64070    367 - -
          2.68618  4.42225  2.77519  2.73123  3.46354  2.40513  3.72494  3.29354  2.67741  2.69355  4.24690  2.90347  2.73739  3.18146  2.89801  2.37887  2.77519  2.98518  4.58477  3.61503
          0.00710  5.34663  6.06897  0.61958  0.77255  0.48576  0.95510
    368   5.63685  6.82154  5.65471  5.65261  5.43939  5.40291  0.05438  6.64987  5.59013  5.84541  7.10880  5.95693  6.04526  6.08991  5.66328  5.78059  6.03944  6.33031  6.72542  5.39530    368 - -
          2.68618  4.42225  2.77519  2.73123  3.46354  2.40513  3.72494  3.29354  2.67741  2.69355  4.24690  2.90347  2.73739  3.18146  2.89801  2.37887  2.77519  2.98518  4.58477  3.61503
          0.00710  5.34663  6.06897  0.61958  0.77255  0.48576  0.95510
    369   1.55930  1.41871  4.46855  3.99164  5.03641  2.09879  4.98759  4.45542  3.92713  4.12016  4.94001  4.17885  4.58240  4.23982  2.20872  2.09863  3.56451  3.96549  6.37863  5.16146    369 - -
          2.68618  4.42225  2.77519  2.73123  3.46354  2.40513  3.72494  3.29354  2.67741  2.69355  4.24690  2.90347  2.73739  3.18146  2.89801  2.37887  2.77519  2.98518  4.58477  3.61503
          0.00710  5.34663  6.06897  0.61958  0.77255  0.48576  0.95510
    370   4.15803  5.31666  6.32559  5.88604  4.63077  5.89456  6.74337  1.64502  5.86910  2.01016  4.32265  6.06756  6.04296  6.09793  6.03547  5.36686  4.41654  0.53149  6.89737  5.70713    370 - -
          2.68618  4.42225  2.77519  2.73123  3.46354  2.40513  3.72494  3.29354  2.67741  2.69355  4.24690  2.90347  2.73739  3.18146  2.89801  2.37887  2.77519  2.98518  4.58477  3.61503
          0.00710  5.34663  6.06897  0.61958  0.77255  0.48576  0.95510
    371   3.59942  5.39611  4.15782  3.77468  4.38982  4.37011  4.75239  3.80630  3.50677  1.33271  4.34120  4.16863  1.09531  2.17253  3.77296  3.77361  3.87859  3.69970  5.94644  4.70267    371 - -
          2.68618  4.42225  2.77519  2.73123  3.46354  2.40513  3.72494  3.29354  2.67741  2.69355  4.24690  2.90347  2.73739  3.18146  2.89801  2.37887  2.77519  2.98518  4.58477  3.61503
          0.00710  5.34663  6.06897  0.61958  0.77255  0.48576  0.95510
    372   1.56494  5.40794  3.54999  2.97588  4.71840  3.95265  4.13286  4.13428  2.05776  3.69910  4.50252  3.48451  2.46390  3.26720  1.84894  3.17511  3.38906  2.48881  5.89519  4.56982    372 - -
          2.68618  4.42225  2.77519  2.73123  3.46354  2.40513  3.72494  3.29354  2.67741  2.69355  4.24690  2.90347  2.73739  3.18146  2.89801  2.37887  2.77519  2.98518  4.58477  3.61503
          0.00710  5.34663  6.06897  0.61958  0.77255  0.48576  0.95510
    373   3.10717  5.04933  3.68831  2.20840  4.23761  1.70314  4.21700  3.60016  3.07095  2.22106  4.14589  3.61071  4.38219  3.43872  2.40384  3.22611  3.33961  1.89324  5.60118  4.32694    373 - -
          2.68618  4.42225  2.77519  2.73123  3.46354  2.40513  3.72494  3.29354  2.67741  2.69355  4.24690  2.90347  2.73739  3.18146  2.89801  2.37887  2.77519  2.98518  4.58477  3.61503
          0.35955  5.34663  1.21320  0.61958  0.77255  0.48576  0.95510
    374   3.31575  5.03418  4.12622  3.52237  3.66589  4.19695  4.21523  3.47046  1.37686  1.47614  4.04533  3.87881  4.55824  3.60442  3.25127  3.49763  3.52789  3.29819  5.18028  2.06101    374 - -
          2.68618  4.42225  2.77519  2.73123  3.46354  2.40513  3.72494  3.29354  2.67741  2.69355  4.24690  2.90347  2.73739  3.18146  2.89801  2.37887  2.77519  2.98518  4.58477  3.61503
          0.01009  4.99717  5.71951  0.61958  0.77255  1.26333  0.33227
    375   1.96360  5.33265  3.28376  2.76894  4.69044  3.75908  2.26050  4.13285  1.92184  3.66291  4.45150  3.28688  1.81182  3.10072  3.06926  3.00824  3.25088  3.75093  5.82540  4.47792    375 - -
          2.68618  4.42225  2.77519  2.73123  3.46354  2.40513  3.72494  3.29354  2.67741  2.69355  4.24690  2.90347  2.73739  3.18146  2.89801  2.37887  2.77519  2.98518  4.58477  3.61503
          0.01009  4.99717  5.71951  0.61958  0.77255  1.26333  0.33227
    376   2.91162  4.95879  3.62579  3.21454  4.69884  1.93577  4.40266  4.11678  3.28377  3.75487  4.57114  1.51545  4.26492  3.59586  3.70639  1.83368  3.29033  2.08552  5.99676  4.70696    376 - -
          2.68618  4.42225  2.77519  2.73123  3.46354  2.40513  3.72494  3.29354  2.67741  2.69355  4.24690  2.90347  2.73739  3.18146  2.89801  2.37887  2.77519  2.98518  4.58477  3.61503
          0.01009  4.99717  5.71951  0.61958  0.77255  0.19457  1.73267
    377   3.10080  4.86697  3.93033  3.36638  2.39710  4.04963  4.31232  3.39188  3.29163  2.24145  3.98227  3.77966  2.04220  3.62415  2.36219  1.58698  3.33972  3.15999  5.43555  4.17950    377 - -
          2.68618  4.42225  2.77519  2.73123  3.46354  2.40513  3.72494  3.29354  2.67741  2.69355  4.24690  2.90347  2.73739  3.18146  2.89801  2.37887  2.77519  2.98518  4.58477  3.61503
          0.00710  5.34663  6.06897  0.61958  0.77255  0.48576  0.95510
    378   2.27640  5.75989  3.21906  1.36283  5.09646  3.91771  2.38359  4.58183  2.93139  4.05938  4.82136  3.38523  4.36614  1.53830  3.41153  3.20892  3.49842  4.15194  6.18964  4.77567    378 - -
          2.68618  4.42225  2.77519  2.73123  3.46354  2.40513  3.72494  3.29354  2.67741  2.69355  4.24690  2.90347  2.73739  3.18146  2.89801  2.37887  2.77519  2.98518  4.58477  3.61503
          0.75225  5.34663  0.64640  0.61958  0.77255  0.48576  0.95510
    379   2.98824  4.89475  3.91414  3.81008  5.21008  0.82445  4.99645  4.77315  4.05981  4.39356  5.24250  3.99195  1.32591  4.31376  4.33520  3.15936  3.50755  4.11023  6.36866  5.31121    379 - -
          2.68618  4.42225  2.77519  2.73123  3.46354  2.40513  3.72494  3.29354  2.67741  2.69355  4.24690  2.90347  2.73739  3.18146  2.89801  2.37887  2.77519  2.98518  4.58477  3.61503
          0.01491  4.60929  5.33163  0.61958  0.77255  1.61075  0.22281
    380   3.16113  5.16367  3.17879  1.17064  4.15736  3.81317  4.17000  3.44178  3.00707  1.56705  4.09277  3.41435  4.29619  3.38199  3.39804  3.23313  3.41677  3.28781  5.64887  4.33710    380 - -
          2.68618  4.42225  2.77519  2.73123  3.46354  2.40513  3.72494  3.29354  2.67741  2.69355  4.24690  2.90347  2.73739  3.18146  2.89801  2.37887  2.77519  2.98518  4.58477  3.61503
          0.01491  4.60929  5.33163  0.61958  0.77255  1.61075  0.22281
    381   2.65894  4.58659  3.99142  3.81292  4.93841  0.94259  4.86819  4.35260  3.91594  4.06760  4.89648  3.85358  4.14629  4.17817  4.16927  2.84972  1.34907  3.72044  6.25625  5.10326    381 - -
          2.68618  4.42225  2.77519  2.73123  3.46354  2.40513  3.72494  3.29354  2.67741  2.69355  4.24690  2.90347  2.73739  3.18146  2.89801  2.37887  2.77519  2.98518  4.58477  3.61503
          0.01491  4.60929  5.33163  0.61958  0.77255  1.61075  0.22281
    382   3.82267  5.03942  5.69835  5.16727  3.46716  5.24204  5.62114  1.30927  5.01731  0.79710  3.22418  5.37817  5.32609  5.01305  5.03853  4.65767  4.04659  2.37555  5.68533  4.65849    382 - -
          2.68618  4.42225  2.77519  2.73123  3.46354  2.40513  3.72494  3.29354  2.67741  2.69355  4.24690  2.90347  2.73739  3.18146  2.89801  2.37887  2.77519  2.98518  4.58477  3.61503
          0.01491  4.60929  5.33163  0.61958  0.77255  1.61075  0.22281
    383   3.37200  5.67476  1.29465  2.70810  5.23390  3.65084  4.36425  4.81389  3.43618  4.33573  5.22308  3.26930  1.04298  3.56311  4.00617  3.31685  3.72208  4.35009  6.38718  4.99849    383 - -
          2.68618  4.42225  2.77519  2.73123  3.46354  2.40513  3.72494  3.29354  2.67741  2.69355  4.24690  2.90347  2.73739  3.18146  2.89801  2.37887  2.77519  2.98518  4.58477  3.61503
          0.01491  4.60929  5.33163  0.61958  0.77255  0.13344  2.08009
    384   3.46937  2.12419  4.78525  4.47934  4.90991  4.17433  1.65426  4.68419  4.27437  4.34052  5.23558  4.56840  0.74344  4.69572  4.48945  3.66972  3.93853  4.23730  6.32872  5.00087    384 - -
          2.68618  4.42225  2.77519  2.73123  3.46354  2.40513  3.72494  3.29354  2.67741  2.69355  4.24690  2.90347  2.73739  3.18146  2.89801  2.37887  2.77519  2.98518  4.58477  3.61503
          0.00710  5.34663  6.06897  0.61958  0.77255  0.48576  0.95510
    385   4.23337  1.57269  5.69644  5.02915  5.88499  4.74101  5.45761  5.40486  3.75530  4.93651  5.91230  5.08014  5.37477  4.71188  0.41247  4.40713  4.63668  4.98889  6.82283  5.83424    385 - -
          2.68618  4.42225  2.77519  2.73123  3.46354  2.40513  3.72494  3.29354  2.67741  2.69355  4.24690  2.90347  2.73739  3.18146  2.89801  2.37887  2.77519  2.98518  4.58477  3.61503
          0.00710  5.34663  6.06897  0.61958  0.77255  0.48576  0.95510
    386   3.82153  5.12520  5.64787  5.12331  1.35810  4.95916  4.81087  3.24630  4.92004  1.49625  3.91741  5.00783  5.25453  4.93242  4.88821  4.29362  4.04592  1.55747  5.04326  2.07649    386 - -
          2.68618  4.42225  2.77519  2.73123  3.46354  2.40513  3.72494  3.29354  2.67741  2.69355  4.24690  2.90347  2.73739  3.18146  2.89801  2.37887  2.77519  2.98518  4.58477  3.61503
          0.00710  5.34663  6.06897  0.61958  0.77255  0.48576  0.95510
    387   3.70190  6.24061  3.04352  1.55580  5.68119  4.04462  4.59870  5.21901  3.57279  4.68666  5.50828  1.19918  4.66204  3.75432  4.14658  1.37089  4.00581  4.73901  6.82291  5.32156    387 - -
          2.68618  4.42225  2.77519  2.73123  3.46354  2.40513  3.72494  3.29354  2.67741  2.69355  4.24690  2.90347  2.73739  3.18146  2.89801  2.37887  2.77519  2.98518  4.58477  3.61503
          0.00710  5.34663  6.06897  0.61958  0.77255  0.48576  0.95510
    388   1.56196  4.95036  4.85872  4.47228  4.62083  3.99624  5.19020  3.92747  4.38882  1.16051  4.59741  4.45992  4.69957  4.62923  4.58518  1.30538  3.62355  3.61127  6.12451  4.94593    388 - -
          2.68618  4.42225  2.77519  2.73123  3.46354  2.40513  3.72494  3.29354  2.67741  2.69355  4.24690  2.90347  2.73739  3.18146  2.89801  2.37887  2.77519  2.98518  4.58477  3.61503
          0.00710  5.34663  6.06897  0.61958  0.77255  0.48576  0.95510
    389   3.39952  5.29771  5.04116  4.97071  5.84530  4.06822  5.87798  5.30686  5.01670  5.01199  5.85834  4.77569  1.58232  5.26502  5.14817  3.60817  0.44801  4.57525  7.12905  6.07886    389 - -
          2.68618  4.42225  2.77519  2.73123  3.46354  2.40513  3.72494  3.29354  2.67741  2.69355  4.24690  2.90347  2.73739  3.18146  2.89801  2.37887  2.77519  2.98518  4.58477  3.61503
          0.00710  5.34663  6.06897  0.61958  0.77255  0.48576  0.95510
    390   4.69152  5.86091  5.89923  5.60950  1.03086  5.50975  1.32730  4.12740  5.37138  1.53279  4.65350  5.23609  5.77623  5.27410  5.31102  4.88903  4.90357  4.16138  4.68607  2.97278    390 - -
          2.68618  4.42225  2.77519  2.73123  3.46354  2.40513  3.72494  3.29354  2.67741  2.69355  4.24690  2.90347  2.73739  3.18146  2.89801  2.37887  2.77519  2.98518  4.58477  3.61503
          0.00710  5.34663  6.06897  0.61958  0.77255  0.48576  0.95510
    391   4.44209  6.24591  5.18512  4.60426  6.15780  4.83700  5.20777  5.68218  3.42151  5.03655  5.98159  4.84614  1.58356  4.39769  0.42149  4.52818  4.74003  5.26784  6.82613  5.87325    391 - -
          2.68618  4.42225  2.77519  2.73123  3.46354  2.40513  3.72494  3.29354  2.67741  2.69355  4.24690  2.90347  2.73739  3.18146  2.89801  2.37887  2.77519  2.98518  4.58477  3.61503
          0.00710  5.34663  6.06897  0.61958  0.77255  0.48576  0.95510
    392   1.83744  5.16286  3.58390  3.02752  4.40058  3.93671  4.16586  3.78144  2.21117  3.42997  4.26866  3.52212  4.33588  2.25176  3.40055  3.16109  2.28662  1.64973  5.70902  4.40670    392 - -
          2.68618  4.42225  2.77519  2.73123  3.46354  2.40513  3.72494  3.29354  2.67741  2.69355  4.24690  2.90347  2.73739  3.18146  2.89801  2.37887  2.77519  2.98518  4.58477  3.61503
          0.00710  5.34663  6.06897  0.61958  0.77255  0.48576  0.95510
    393   1.07942  5.13239  5.91219  5.44959  4.59166  5.24279  6.08138  1.77317  5.36417  3.15022  4.37253  5.51451  5.61552  5.60604  5.50588  4.66634  4.13571  1.04280  6.53388  5.31267    393 - -
          2.68618  4.42225  2.77519  2.73123  3.46354  2.40513  3.72494  3.29354  2.67741  2.69355  4.24690  2.90347  2.73739  3.18146  2.89801  2.37887  2.77519  2.98518  4.58477  3.61503
          0.00710  5.34663  6.06897  0.61958  0.77255  0.48576  0.95510
    394   3.21823  5.11519  3.64172  1.51961  4.16019  2.35726  4.31707  3.65543  3.26649  1.48422  4.21117  3.68659  4.47811  3.58763  3.67048  3.34582  3.45755  3.40975  5.58704  2.44448    394 - -
          2.68618  4.42225  2.77519  2.73123  3.46354  2.40513  3.72494  3.29354  2.67741  2.69355  4.24690  2.90347  2.73739  3.18146  2.89801  2.37887  2.77519  2.98518  4.58477  3.61503
          0.00710  5.34663  6.06897  0.61958  0.77255  0.48576  0.95510
    395   3.24796  1.59465  4.28120  3.70775  4.22309  4.15329  4.53112  3.54917  2.12335  2.21168  4.18075  4.03557  1.48005  3.85204  3.62134  3.47474  3.52236  3.31618  5.64607  4.43254    395 - -
          2.68618  4.42225  2.77519  2.73123  3.46354  2.40513  3.72494  3.29354  2.67741  2.69355  4.24690  2.90347  2.73739  3.18146  2.89801  2.37887  2.77519  2.98518  4.58477  3.61503
          0.00796  5.23369  5.95604  0.61958  0.77255  0.48576  0.95510
    396   3.14500  5.62358  2.19966  2.79320  4.98864  3.86084  4.05023  4.45905  1.93894  3.92424  4.68033  3.33269  4.27324  3.15505  1.77409  1.48877  3.37380  4.02980  6.03824  4.65329    396 - -
          2.68618  4.42225  2.77519  2.73123  3.46354  2.40513  3.72494  3.29354  2.67741  2.69355  4.24690  2.90347  2.73739  3.18146  2.89801  2.37887  2.77519  2.98518  4.58477  3.61503
          0.00796  5.23369  5.95604  0.61958  0.77255  0.48576  0.95510
    397   3.44293  6.00450  1.56820  1.84552  5.33642  3.90867  4.32918  4.84624  3.22978  4.32259  5.11237  3.37219  2.27735  3.46418  3.78561  3.35837  1.39364  4.40029  6.46718  4.99445    397 - -
          2.68618  4.42225  2.77519  2.73123  3.46354  2.40513  3.72494  3.29354  2.67741  2.69355  4.24690  2.90347  2.73739  3.18146  2.89801  2.37887  2.77519  2.98518  4.58477  3.61503
          0.00796  5.23369  5.95604  0.61958  0.77255  0.48576  0.95510
    398   3.15366  5.43344  3.46336  3.04088  5.09548  1.44604  4.30643  4.56464  3.03706  4.07737  4.84767  2.10329  4.37245  3.43473  2.13446  1.64762  3.46515  4.08735  6.21620  4.86006    398 - -
          2.68618  4.42225  2.77519  2.73123  3.46354  2.40513  3.72494  3.29354  2.67741  2.69355  4.24690  2.90347  2.73739  3.18146  2.89801  2.37887  2.77519  2.98518  4.58477  3.61503
          0.00796  5.23369  5.95604  0.61958  0.77255  0.48576  0.95510
    399   3.10281  4.62924  4.56567  4.00835  3.75693  2.32910  4.58597  3.05689  3.88046  1.89204  1.80238  4.20263  4.57615  4.11885  4.07080  3.46619  1.44772  2.87871  5.29968  4.11343    399 - -
          2.68618  4.42225  2.77519  2.73123  3.46354  2.40513  3.72494  3.29354  2.67741  2.69355  4.24690  2.90347  2.73739  3.18146  2.89801  2.37887  2.77519  2.98518  4.58477  3.61503
          0.00796  5.23369  5.95604  0.61958  0.77255  0.48576  0.95510
    400   2.10337  4.58160  5.04643  4.45271  3.61335  4.37342  4.70929  2.79580  4.26736  1.29096  3.62531  4.50020  4.72941  4.41871  4.32140  3.68946  3.43664  1.55234  5.20994  2.25682    400 - -
          2.68618  4.42225  2.77519  2.73123  3.46354  2.40513  3.72494  3.29354  2.67741  2.69355  4.24690  2.90347  2.73739  3.18146  2.89801  2.37887  2.77519  2.98518  4.58477  3.61503
          0.00796  5.23369  5.95604  0.61958  0.77255  0.48576  0.95510
    401   3.41744  5.93370  1.30942  1.53435  2.29490  3.90992  4.30717  4.72245  3.20524  4.22180  5.02105  3.37280  2.29090  3.44725  3.75304  3.34272  3.67686  4.30461  6.37059  4.90941    401 - -
          2.68618  4.42225  2.77519  2.73123  3.46354  2.40513  3.72494  3.29354  2.67741  2.69355  4.24690  2.90347  2.73739  3.18146  2.89801  2.37887  2.77519  2.98518  4.58477  3.61503
          0.00796  5.23369  5.95604  0.61958  0.77255  0.48576  0.95510
    402   3.76481  5.41883  4.46500  3.96824  3.14562  4.59882  4.29083  3.99785  3.79488  3.53016  4.55285  4.24820  1.71494  2.09898  4.07765  3.88939  3.99133  3.79576  2.22135  1.23494    402 - -
          2.68618  4.42225  2.77519  2.73123  3.46354  2.40513  3.72494  3.29354  2.67741  2.69355  4.24690  2.90347  2.73739  3.18146  2.89801  2.37887  2.77519  2.98518  4.58477  3.61503
          0.01102  4.90900  5.63135  0.61958  0.77255  0.48576  0.95510
    403   3.51147  1.44862  5.54466  5.10894  4.16055  4.71760  5.61635  0.86310  4.94998  2.74973  4.01262  5.10068  5.17862  5.17929  5.04742  4.17735  3.83252  2.16141  6.05754  4.84344    403 - -
          2.68618  4.42225  2.77519  2.73123  3.46354  2.40513  3.72494  3.29354  2.67741  2.69355  4.24690  2.90347  2.73739  3.18146  2.89801  2.37887  2.77519  2.98518  4.58477  3.61503
          0.01102  4.90900  5.63135  0.61958  0.77255  0.48576  0.95510
    404   3.11708  4.83089  4.42272  4.07317  4.00150  3.94397  4.82943  3.35213  3.95334  0.93736  4.04331  4.21723  4.56746  4.27212  4.16328  1.31348  3.51308  3.20596  5.65840  4.39555    404 - -
          2.68618  4.42225  2.77519  2.73123  3.46354  2.40513  3.72494  3.29354  2.67741  2.69355  4.24690  2.90347  2.73739  3.18146  2.89801  2.37887  2.77519  2.98518  4.58477  3.61503
          0.01102  4.90900  5.63135  0.61958  0.77255  0.48576  0.95510
    405   3.60687  5.33457  4.14665  3.72200  3.93414  4.37663  4.60963  3.37714  3.30702  1.18850  3.90756  4.12091  4.78583  1.06480  3.54457  3.79861  3.85047  3.42389  5.65861  4.38867    405 - -
          2.68618  4.42225  2.77519  2.73123  3.46354  2.40513  3.72494  3.29354  2.67741  2.69355  4.24690  2.90347  2.73739  3.18146  2.89801  2.37887  2.77519  2.98518  4.58477  3.61503
          0.01102  4.90900  5.63135  0.61958  0.77255  0.48576  0.95510
    406   3.59559  5.84862  3.50087  1.30632  5.32710  4.08159  4.20904  4.73810  2.60336  4.14323  5.00215  3.60047  4.53390  3.34511  0.96733  3.54637  3.79547  4.37061  6.14924  4.92938    406 - -
          2.68618  4.42225  2.77519  2.73123  3.46354  2.40513  3.72494  3.29354  2.67741  2.69355  4.24690  2.90347  2.73739  3.18146  2.89801  2.37887  2.77519  2.98518  4.58477  3.61503
          0.01102  4.90900  5.63135  0.61958  0.77255  0.48576  0.95510
    407   3.58495  0.81278  1.10576  3.76445  5.27545  4.05665  5.13403  4.71264  4.26711  4.47304  5.42314  4.16234  4.76846  4.44729  4.65112  3.71316  4.03254  4.29806  6.50454  5.33775    407 - -
          2.68618  4.42225  2.77519  2.73123  3.46354  2.40513  3.72494  3.29354  2.67741  2.69355  4.24690  2.90347  2.73739  3.18146  2.89801  2.37887  2.77519  2.98518  4.58477  3.61503
          0.01102  4.90900  5.63135  0.61958  0.77255  0.48576  0.95510
    408   3.89638  5.63630  4.29439  3.87865  3.63899  4.44933  4.43486  4.37473  3.34291  3.76389  4.85563  4.20849  4.90666  0.90139  3.55742  3.96723  4.14059  4.17561  1.27894  3.58463    408 - -
          2.68618  4.42225  2.77519  2.73123  3.46354  2.40513  3.72494  3.29354  2.67741  2.69355  4.24690  2.90347  2.73739  3.18146  2.89801  2.37887  2.77519  2.98518  4.58477  3.61503
          0.01102  4.90900  5.63135  0.61958  0.77255  0.48576  0.95510
    409   3.66023  5.31049  4.29956  3.87488  3.84031  4.47642  4.71629  3.25626  3.46100  0.87865  3.77685  4.25652  4.86328  1.39954  3.68383  3.90133  3.90118  3.34927  5.64293  4.40587    409 - -
          2.68618  4.42225  2.77519  2.73123  3.46354  2.40513  3.72494  3.29354  2.67741  2.69355  4.24690  2.90347  2.73739  3.18146  2.89801  2.37887  2.77519  2.98518  4.58477  3.61503
          0.01102  4.90900  5.63135  0.61958  0.77255  0.48576  0.95510
    410   0.93356  4.73009  4.96047  4.64175  4.48711  3.93479  5.32780  2.84685  4.54817  3.26441  4.37337  4.51019  4.64742  4.78315  4.69599  3.40192  3.50814  1.15216  6.16434  4.98056    410 - -
          2.68618  4.42225  2.77519  2.73123  3.46354  2.40513  3.72494  3.29354  2.67741  2.69355  4.24690  2.90347  2.73739  3.18146  2.89801  2.37887  2.77519  2.98518  4.58477  3.61503
          0.01102  4.90900  5.63135  0.61958  0.77255  0.48576  0.95510
    411   3.61759  1.38149  5.48456  5.03108  3.77652  4.62113  5.36833  2.86745  4.79384  0.79870  3.67024  5.02532  5.07973  4.94169  4.83151  4.09978  3.94222  2.88824  5.71109  4.55834    411 - -
          2.68618  4.42225  2.77519  2.73123  3.46354  2.40513  3.72494  3.29354  2.67741  2.69355  4.24690  2.90347  2.73739  3.18146  2.89801  2.37887  2.77519  2.98518  4.58477  3.61503
          0.01102  4.90900  5.63135  0.61958  0.77255  0.48576  0.95510
    412   1.27867  5.15003  3.53988  3.25581  4.92757  3.73438  4.47183  4.36493  3.21216  3.96290  4.83248  3.65623  4.36779  1.03087  3.55078  3.18432  3.47936  3.92203  6.16075  4.87232    412 - -
          2.68618  4.42225  2.77519  2.73123  3.46354  2.40513  3.72494  3.29354  2.67741  2.69355  4.24690  2.90347  2.73739  3.18146  2.89801  2.37887  2.77519  2.98518  4.58477  3.61503
          0.01102  4.90900  5.63135  0.61958  0.77255  0.48576  0.95510
    413   3.06244  5.13620  3.37072  3.27272  5.21270  3.63596  4.69365  4.81629  3.66572  4.39966  5.21652  0.95295  4.37159  3.91455  4.07880  1.21876  3.52818  4.18480  6.47969  5.13185    413 - -
          2.68618  4.42225  2.77519  2.73123  3.46354  2.40513  3.72494  3.29354  2.67741  2.69355  4.24690  2.90347  2.73739  3.18146  2.89801  2.37887  2.77519  2.98518  4.58477  3.61503
          0.01102  4.90900  5.63135  0.61958  0.77255  0.48576  0.95510
    414   3.61457  4.97847  5.11158  4.70818  3.13583  4.64868  4.54992  2.87731  4.51743  2.89405  4.07492  4.67634  5.04590  4.68743  4.60231  4.04476  3.88661  0.92989  4.82054  1.30082    414 - -
          2.68618  4.42225  2.77519  2.73123  3.46354  2.40513  3.72494  3.29354  2.67741  2.69355  4.24690  2.90347  2.73739  3.18146  2.89801  2.37887  2.77519  2.98518  4.58477  3.61503
          0.01102  4.90900  5.63135  0.61958  0.77255  0.48576  0.95510
    415   3.57438  1.01675  5.43818  5.00621  3.84185  4.53937  5.35230  2.90844  4.75886  1.07664  3.76766  4.97690  5.04082  4.93918  4.80621  4.03115  3.91755  2.89653  5.73471  4.55556    415 - -
          2.68618  4.42225  2.77519  2.73123  3.46354  2.40513  3.72494  3.29354  2.67741  2.69355  4.24690  2.90347  2.73739  3.18146  2.89801  2.37887  2.77519  2.98518  4.58477  3.61503
          0.01102  4.90900  5.63135  0.61958  0.77255  0.48576  0.95510
    416   3.56642  6.10474  0.93092  2.73852  5.45861  3.83830  4.34169  4.99876  1.29247  4.44889  5.30311  3.31580  4.44755  3.50307  3.71092  3.45001  3.84709  4.55641  6.52880  5.07941    416 - -
          2.68618  4.42225  2.77519  2.73123  3.46354  2.40513  3.72494  3.29354  2.67741  2.69355  4.24690  2.90347  2.73739  3.18146  2.89801  2.37887  2.77519  2.98518  4.58477  3.61503
          0.01102  4.90900  5.63135  0.61958  0.77255  0.48576  0.95510
    417   3.39903  5.68006  0.90201  2.87277  5.35013  3.76269  4.51761  4.81330  3.58303  4.41566  5.29232  3.41621  4.44216  3.71097  4.14992  3.37659  1.31015  4.34465  6.57841  5.14385    417 - -
          2.68618  4.42225  2.77519  2.73123  3.46354  2.40513  3.72494  3.29354  2.67741  2.69355  4.24690  2.90347  2.73739  3.18146  2.89801  2.37887  2.77519  2.98518  4.58477  3.61503
          0.01102  4.90900  5.63135  0.61958  0.77255  0.48576  0.95510
    418   1.26140  4.74662  5.04094  4.71505  4.45212  4.04350  5.39241  2.68655  4.62079  3.18511  4.31974  4.59863  4.73089  4.85817  4.76460  3.50952  3.55655  0.85870  6.17520  4.98470    418 - -
          2.68618  4.42225  2.77519  2.73123  3.46354  2.40513  3.72494  3.29354  2.67741  2.69355  4.24690  2.90347  2.73739  3.18146  2.89801  2.37887  2.77519  2.98518  4.58477  3.61503
          0.01102  4.90900  5.63135  0.61958  0.77255  0.48576  0.95510
    419   3.58771  5.96481  0.92431  2.91401  5.36932  3.93302  4.39137  4.92698  3.15975  4.38237  5.24002  3.46754  4.51109  3.55478  1.29530  3.51034  3.86259  4.50471  6.40684  5.04947    419 - -
          2.68618  4.42225  2.77519  2.73123  3.46354  2.40513  3.72494  3.29354  2.67741  2.69355  4.24690  2.90347  2.73739  3.18146  2.89801  2.37887  2.77519  2.98518  4.58477  3.61503
          0.01102  4.90900  5.63135  0.61958  0.77255  0.48576  0.95510
    420   3.16039  4.96467  3.86564  3.64891  4.44482  3.90359  4.76612  3.29272  3.75229  3.47222  4.50346  1.03188  4.54716  4.08983  4.06528  3.38023  3.55578  1.25558  5.96741  4.64797    420 - -
          2.68618  4.42225  2.77519  2.73123  3.46354  2.40513  3.72494  3.29354  2.67741  2.69355  4.24690  2.90347  2.73739  3.18146  2.89801  2.37887  2.77519  2.98518  4.58477  3.61503
          0.01102  4.90900  5.63135  0.61958  0.77255  0.48576  0.95510
    421   3.73543  6.41536  0.84134  2.67011  5.73243  3.79976  4.49668  5.38573  3.69607  4.82636  5.74903  1.23831  4.50499  3.69085  4.41068  3.56684  4.07169  4.88730  6.92136  5.31591    421 - -
          2.68618  4.42225  2.77519  2.73123  3.46354  2.40513  3.72494  3.29354  2.67741  2.69355  4.24690  2.90347  2.73739  3.18146  2.89801  2.37887  2.77519  2.98518  4.58477  3.61503
          0.01102  4.90900  5.63135  0.61958  0.77255  0.48576  0.95510
    422   3.46788  5.54982  0.95390  3.03302  4.64596  3.93806  4.51155  4.02481  3.53593  3.57581  1.38741  3.56773  4.53155  3.74284  4.02194  3.49716  3.77723  3.81542  6.10910  4.74038    422 - -
          2.68618  4.42225  2.77519  2.73123  3.46354  2.40513  3.72494  3.29354  2.67741  2.69355  4.24690  2.90347  2.73739  3.18146  2.89801  2.37887  2.77519  2.98518  4.58477  3.61503
          0.01102  4.90900  5.63135  0.61958  0.77255  0.48576  0.95510
    423   3.18881  4.76286  5.00915  4.64326  4.34846  4.16269  5.33325  2.57584  4.52015  3.06645  4.21627  4.61949  4.79629  4.79538  4.68300  3.61621  1.35142  0.86494  6.08794  4.88547    423 - -
          2.68618  4.42225  2.77519  2.73123  3.46354  2.40513  3.72494  3.29354  2.67741  2.69355  4.24690  2.90347  2.73739  3.18146  2.89801  2.37887  2.77519  2.98518  4.58477  3.61503
          0.01102  4.90900  5.63135  0.61958  0.77255  0.48576  0.95510
    424   2.91148  4.71194  4.58694  4.29848  4.58617  3.70126  5.09368  3.45669  4.24258  3.58505  4.57315  4.23891  4.45244  4.50383  4.43663  0.91510  3.39683  1.21981  6.11315  4.90237    424 - -
          2.68618  4.42225  2.77519  2.73123  3.46354  2.40513  3.72494  3.29354  2.67741  2.69355  4.24690  2.90347  2.73739  3.18146  2.89801  2.37887  2.77519  2.98518  4.58477  3.61503
          0.01102  4.90900  5.63135  0.61958  0.77255  0.48576  0.95510
    425   3.73266  5.36830  4.72230  4.01093  4.12552  4.50101  4.57280  3.49617  2.98488  0.91108  4.04251  4.29208  4.86300  3.82874  1.27064  3.95380  3.93970  3.50954  5.71792  4.53864    425 - -
          2.68618  4.42225  2.77519  2.73123  3.46354  2.40513  3.72494  3.29354  2.67741  2.69355  4.24690  2.90347  2.73739  3.18146  2.89801  2.37887  2.77519  2.98518  4.58477  3.61503
          0.01102  4.90900  5.63135  0.61958  0.77255  0.48576  0.95510
    426   3.69250  5.86364  3.89328  3.30858  5.40049  4.21225  4.14161  4.74531  0.89614  4.09860  4.97256  3.71587  4.59390  1.34770  2.57433  3.65001  3.84321  4.40494  6.06931  4.92153    426 - -
          2.68618  4.42225  2.77519  2.73123  3.46354  2.40513  3.72494  3.29354  2.67741  2.69355  4.24690  2.90347  2.73739  3.18146  2.89801  2.37887  2.77519  2.98518  4.58477  3.61503
          0.01102  4.90900  5.63135  0.61958  0.77255  0.48576  0.95510
    427   2.91148  4.71194  4.58694  4.29848  4.58617  3.70126  5.09368  3.45669  4.24258  3.58505  4.57315  4.23891  4.45244  4.50383  4.43663  0.91510  3.39683  1.21981  6.11315  4.90237    427 - -
          2.68618  4.42225  2.77519  2.73123  3.46354  2.40513  3.72494  3.29354  2.67741  2.69355  4.24690  2.90347  2.73739  3.18146  2.89801  2.37887  2.77519  2.98518  4.58477  3.61503
          0.01102  4.90900  5.63135  0.61958  0.77255  0.48576  0.95510
    428   4.35360  5.52249  5.97135  5.55039  0.93717  5.50103  5.06196  3.00540  5.38195  0.96215  3.49094  5.48133  5.58160  5.18223  5.28253  4.93743  4.55759  3.29013  5.08882  3.56850    428 - -
          2.68618  4.42225  2.77519  2.73123  3.46354  2.40513  3.72494  3.29354  2.67741  2.69355  4.24690  2.90347  2.73739  3.18146  2.89801  2.37887  2.77519  2.98518  4.58477  3.61503
          0.01102  4.90900  5.63135  0.61958  0.77255  0.48576  0.95510
    429   1.31568  5.50367  3.01999  0.96195  5.14951  3.74399  4.39763  4.56203  3.31782  4.16813  5.01883  3.41545  4.37162  3.57199  3.80423  3.26230  3.60787  4.12287  6.35497  4.97024    429 - -
          2.68618  4.42225  2.77519  2.73123  3.46354  2.40513  3.72494  3.29354  2.67741  2.69355  4.24690  2.90347  2.73739  3.18146  2.89801  2.37887  2.77519  2.98518  4.58477  3.61503
          0.01102  4.90900  5.63135  0.61958  0.77255  0.48576  0.95510
    430   2.96553  4.87726  4.32837  4.15010  5.17350  3.64914  5.16214  4.56821  4.18172  4.28559  5.15532  4.17180  0.88801  4.48537  4.41027  3.16086  1.16598  3.97693  6.49690  5.35489    430 - -
          2.68618  4.42225  2.77519  2.73123  3.46354  2.40513  3.72494  3.29354  2.67741  2.69355  4.24690  2.90347  2.73739  3.18146  2.89801  2.37887  2.77519  2.98518  4.58477  3.61503
          0.01102  4.90900  5.63135  0.61958  0.77255  0.48576  0.95510
    431   0.93400  5.51093  1.20231  2.96762  5.34883  3.73096  4.58403  4.80382  3.65991  4.42280  5.28660  3.48172  4.43092  3.78490  4.20886  3.32587  3.71542  4.29540  6.58755  5.18553    431 - -
          2.68618  4.42225  2.77519  2.73123  3.46354  2.40513  3.72494  3.29354  2.67741  2.69355  4.24690  2.90347  2.73739  3.18146  2.89801  2.37887  2.77519  2.98518  4.58477  3.61503
          0.01102  4.90900  5.63135  0.61958  0.77255  0.48576  0.95510
    432   3.28207  4.99164  4.04764  3.66623  4.20805  4.11794  4.61785  3.04898  3.41256  3.07252  4.18113  4.01894  4.62593  1.43467  3.67421  3.53553  3.58744  1.00199  5.76135  4.49141    432 - -
          2.68618  4.42225  2.77519  2.73123  3.46354  2.40513  3.72494  3.29354  2.67741  2.69355  4.24690  2.90347  2.73739  3.18146  2.89801  2.37887  2.77519  2.98518  4.58477  3.61503
          0.01102  4.90900  5.63135  0.61958  0.77255  0.48576  0.95510
    433   3.40970  5.15255  3.88711  3.63952  3.97664  4.13385  4.63490  3.46683  3.62186  0.94202  4.15136  1.36663  4.67087  4.01759  3.90189  3.60935  3.72622  3.36154  5.60806  4.24346    433 - -
          2.68618  4.42225  2.77519  2.73123  3.46354  2.40513  3.72494  3.29354  2.67741  2.69355  4.24690  2.90347  2.73739  3.18146  2.89801  2.37887  2.77519  2.98518  4.58477  3.61503
          0.01102  4.90900  5.63135  0.61958  0.77255  0.48576  0.95510
    434   3.66501  5.43201  4.22283  3.72065  1.30891  4.34502  4.30230  3.97289  0.94497  3.43732  4.53337  4.05212  4.76635  3.79137  3.33806  3.76585  3.89819  3.79820  5.13410  3.56065    434 - -
          2.68618  4.42225  2.77519  2.73123  3.46354  2.40513  3.72494  3.29354  2.67741  2.69355  4.24690  2.90347  2.73739  3.18146  2.89801  2.37887  2.77519  2.98518  4.58477  3.61503
          0.01102  4.90900  5.63135  0.61958  0.77255  0.48576  0.95510
    435   3.47597  5.57386  3.48347  3.27534  5.16602  3.96699  4.54795  4.75497  3.22460  4.24458  5.14130  3.74101  1.30333  0.92867  3.54185  3.51000  3.81616  4.33177  6.28472  5.01213    435 - -
          2.68618  4.42225  2.77519  2.73123  3.46354  2.40513  3.72494  3.29354  2.67741  2.69355  4.24690  2.90347  2.73739  3.18146  2.89801  2.37887  2.77519  2.98518  4.58477  3.61503
          0.01102  4.90900  5.63135  0.61958  0.77255  0.48576  0.95510
    436   3.41809  5.13078  4.55153  4.32559  4.43930  0.85648  5.16010  3.80613  4.28310  1.12914  4.51856  4.47738  4.77795  4.61132  4.47398  3.66858  3.84742  3.63065  6.01097  4.80724    436 - -
          2.68618  4.42225  2.77519  2.73123  3.46354  2.40513  3.72494  3.29354  2.67741  2.69355  4.24690  2.90347  2.73739  3.18146  2.89801  2.37887  2.77519  2.98518  4.58477  3.61503
          0.01102  4.90900  5.63135  0.61958  0.77255  0.48576  0.95510
    437   4.38069  6.34366  3.52967  0.18056  5.91809  4.35927  5.18328  5.66665  4.26250  5.12022  6.17436  4.12580  5.03520  4.45663  4.70361  4.31358  4.72890  5.27216  6.82613  5.75667    437 - -
          2.68618  4.42225  2.77519  2.73123  3.46354  2.40513  3.72494  3.29354  2.67741  2.69355  4.24690  2.90347  2.73739  3.18146  2.89801  2.37887  2.77519  2.98518  4.58477  3.61503
          0.01102  4.90900  5.63135  0.61958  0.77255  0.48576  0.95510
    438   3.62478  5.94764  2.99815  0.85494  5.47605  3.91492  4.55262  5.02706  3.51529  4.52569  5.40806  3.50862  1.29883  3.73894  4.01852  3.56127  3.95105  4.58035  6.57930  5.21260    438 - -
          2.68618  4.42225  2.77519  2.73123  3.46354  2.40513  3.72494  3.29354  2.67741  2.69355  4.24690  2.90347  2.73739  3.18146  2.89801  2.37887  2.77519  2.98518  4.58477  3.61503
          0.01102  4.90900  5.63135  0.61958  0.77255  0.48576  0.95510
    439   4.01164  5.26644  5.66718  5.39837  4.33953  5.11172  6.05298  0.31329  5.27892  2.80646  4.20614  5.53957  5.53778  5.57501  5.37971  4.81833  4.32276  2.40013  6.35306  5.14678    439 - -
          2.68618  4.42225  2.77519  2.73123  3.46354  2.40513  3.72494  3.29354  2.67741  2.69355  4.24690  2.90347  2.73739  3.18146  2.89801  2.37887  2.77519  2.98518  4.58477  3.61503
          0.01102  4.90900  5.63135  0.61958  0.77255  0.48576  0.95510
    440   3.59939  6.01676  2.91723  1.20891  5.09108  3.89855  1.03979  4.89083  3.20893  4.34927  5.23103  3.39724  4.49365  3.54636  3.64731  3.50316  3.87435  4.48932  6.29247  4.82801    440 - -
          2.68618  4.42225  2.77519  2.73123  3.46354  2.40513  3.72494  3.29354  2.67741  2.69355  4.24690  2.90347  2.73739  3.18146  2.89801  2.37887  2.77519  2.98518  4.58477  3.61503
          0.01102  4.90900  5.63135  0.61958  0.77255  0.48576  0.95510
    441   3.72335  6.38684  1.12726  2.67536  5.71139  3.80016  4.49341  5.36351  3.68262  4.80737  5.72554  0.92820  4.50240  3.68684  4.38755  3.55973  4.05897  4.86672  6.89948  5.30250    441 - -
          2.68618  4.42225  2.77519  2.73123  3.46354  2.40513  3.72494  3.29354  2.67741  2.69355  4.24690  2.90347  2.73739  3.18146  2.89801  2.37887  2.77519  2.98518  4.58477  3.61503
          0.01102  4.90900  5.63135  0.61958  0.77255  0.48576  0.95510
    442   4.38069  6.34366  3.52967  0.18056  5.91809  4.35927  5.18328  5.66665  4.26250  5.12022  6.17436  4.12580  5.03520  4.45663  4.70361  4.31358  4.72890  5.27216  6.82613  5.75667    442 - -
          2.68618  4.42225  2.77519  2.73123  3.46354  2.40513  3.72494  3.29354  2.67741  2.69355  4.24690  2.90347  2.73739  3.18146  2.89801  2.37887  2.77519  2.98518  4.58477  3.61503
          0.01102  4.90900  5.63135  0.61958  0.77255  0.48576  0.95510
    443   3.38164  5.11039  4.19932  3.66439  4.46184  4.20285  4.49951  3.11948  1.32070  3.28536  4.33650  4.00920  4.65471  3.72977  3.22311  3.60974  3.64657  1.01324  5.86152  4.64792    443 - -
          2.68618  4.42225  2.77519  2.73123  3.46354  2.40513  3.72494  3.29354  2.67741  2.69355  4.24690  2.90347  2.73739  3.18146  2.89801  2.37887  2.77519  2.98518  4.58477  3.61503
          0.01102  4.90900  5.63135  0.61958  0.77255  0.48576  0.95510
    444   3.54348  5.83572  3.39023  1.00553  5.29094  4.03029  4.20548  4.72135  2.65796  4.13884  4.98902  3.54464  4.49718  3.34202  1.28227  3.49058  3.75527  4.34350  6.16001  4.90935    444 - -
          2.68618  4.42225  2.77519  2.73123  3.46354  2.40513  3.72494  3.29354  2.67741  2.69355  4.24690  2.90347  2.73739  3.18146  2.89801  2.37887  2.77519  2.98518  4.58477  3.61503
          0.01102  4.90900  5.63135  0.61958  0.77255  0.48576  0.95510
    445   3.91149  5.72072  1.19395  3.53639  0.86388  4.30625  4.49638  4.32637  4.12256  3.77218  4.94206  3.98826  4.88665  4.22234  4.54378  3.93589  4.22111  4.14499  5.12541  3.45840    445 - -
          2.68618  4.42225  2.77519  2.73123  3.46354  2.40513  3.72494  3.29354  2.67741  2.69355  4.24690  2.90347  2.73739  3.18146  2.89801  2.37887  2.77519  2.98518  4.58477  3.61503
          0.01102  4.90900  5.63135  0.61958  0.77255  0.48576  0.95510
    446   3.40408  5.21827  3.51299  1.06172  4.39216  4.12444  4.56884  1.33401  3.46603  3.16936  4.29649  3.78261  4.62193  3.80821  3.85278  3.58151  3.67446  2.89782  5.95345  4.65504    446 - -
          2.68618  4.42225  2.77519  2.73123  3.46354  2.40513  3.72494  3.29354  2.67741  2.69355  4.24690  2.90347  2.73739  3.18146  2.89801  2.37887  2.77519  2.98518  4.58477  3.61503
          0.01102  4.90900  5.63135  0.61958  0.77255  0.48576  0.95510
    447   3.31412  5.07997  4.52279  4.22703  3.66371  4.01295  4.66506  4.21775  4.04981  3.78091  4.79209  4.29998  4.68437  4.40906  4.24689  1.19414  3.75073  3.87682  0.93334  3.65471    447 - -
          2.68618  4.42225  2.77519  2.73123  3.46354  2.40513  3.72494  3.29354  2.67741  2.69355  4.24690  2.90347  2.73739  3.18146  2.89801  2.37887  2.77519  2.98518  4.58477  3.61503
          0.01102  4.90900  5.63135  0.61958  0.77255  0.48576  0.95510
    448   3.38814  4.93389  4.88764  4.45820  3.80907  4.34840  5.07924  2.91018  4.25563  0.86888  3.68555  4.59488  4.84830  4.53196  4.40783  3.77479  1.37835  2.89460  5.67408  4.52314    448 - -
          2.68618  4.42225  2.77519  2.73123  3.46354  2.40513  3.72494  3.29354  2.67741  2.69355  4.24690  2.90347  2.73739  3.18146  2.89801  2.37887  2.77519  2.98518  4.58477  3.61503
          0.01102  4.90900  5.63135  0.61958  0.77255  0.48576  0.95510
    449   3.59559  5.84862  3.50087  1.30632  5.32710  4.08159  4.20904  4.73810  2.60336  4.14323  5.00215  3.60047  4.53390  3.34511  0.96733  3.54637  3.79547  4.37061  6.14924  4.92938    449 - -
          2.68618  4.42225  2.77519  2.73123  3.46354  2.40513  3.72494  3.29354  2.67741  2.69355  4.24690  2.90347  2.73739  3.18146  2.89801  2.37887  2.77519  2.98518  4.58477  3.61503
          0.01102  4.90900  5.63135  0.61958  0.77255  0.48576  0.95510
    450   3.43672  5.52544  3.43383  3.29545  5.31879  1.23817  4.65663  4.91115  3.42895  4.42432  5.29282  3.75462  4.56517  0.90474  3.77422  3.48456  3.82300  4.41111  6.42911  5.16417    450 - -
          2.68618  4.42225  2.77519  2.73123  3.46354  2.40513  3.72494  3.29354  2.67741  2.69355  4.24690  2.90347  2.73739  3.18146  2.89801  2.37887  2.77519  2.98518  4.58477  3.61503
          0.01102  4.90900  5.63135  0.61958  0.77255  0.48576  0.95510
    451   4.86944  5.97510  5.70243  5.66607  0.18731  5.11796  4.76864  4.42967  5.59286  3.58774  5.03213  5.35626  5.60871  5.50811  5.46458  5.01922  5.19595  4.47337  4.87212  3.17969    451 - -
          2.68618  4.42225  2.77519  2.73123  3.46354  2.40513  3.72494  3.29354  2.67741  2.69355  4.24690  2.90347  2.73739  3.18146  2.89801  2.37887  2.77519  2.98518  4.58477  3.61503
          0.01102  4.90900  5.63135  0.61958  0.77255  0.48576  0.95510
    452   3.94585  1.12205  5.47543  5.20142  3.79563  4.53472  5.06429  4.21620  4.90926  3.78045  4.92223  5.05155  5.14828  5.16611  4.92826  4.22630  4.34163  4.02023  0.77398  3.82973    452 - -
          2.68618  4.42225  2.77519  2.73123  3.46354  2.40513  3.72494  3.29354  2.67741  2.69355  4.24690  2.90347  2.73739  3.18146  2.89801  2.37887  2.77519  2.98518  4.58477  3.61503
          0.01102  4.90900  5.63135  0.61958  0.77255  0.48576  0.95510
    453   4.62647  5.77779  5.31537  5.14633  0.75336  5.15301  1.22568  4.42264  4.95598  3.62980  4.95414  4.81117  5.49491  4.92456  4.94914  4.61003  4.86107  4.34927  4.24614  2.49972    453 - -
          2.68618  4.42225  2.77519  2.73123  3.46354  2.40513  3.72494  3.29354  2.67741  2.69355  4.24690  2.90347  2.73739  3.18146  2.89801  2.37887  2.77519  2.98518  4.58477  3.61503
          0.01102  4.90900  5.63135  0.61958  0.77255  0.48576  0.95510
    454   3.60687  5.33457  4.14665  3.72200  3.93414  4.37663  4.60963  3.37714  3.30702  1.18850  3.90756  4.12091  4.78583  1.06480  3.54457  3.79861  3.85047  3.42389  5.65861  4.38867    454 - -
          2.68618  4.42225  2.77519  2.73123  3.46354  2.40513  3.72494  3.29354  2.67741  2.69355  4.24690  2.90347  2.73739  3.18146  2.89801  2.37887  2.77519  2.98518  4.58477  3.61503
          0.01102  4.90900  5.63135  0.61958  0.77255  0.48576  0.95510
    455   3.74769  6.04668  1.09043  2.99503  5.79645  0.86087  4.76310  5.44855  3.97241  4.92623  5.84653  3.56108  4.63660  3.98253  4.61483  3.67838  4.14271  4.89567  6.89982  5.51168    455 - -
          2.68618  4.42225  2.77519  2.73123  3.46354  2.40513  3.72494  3.29354  2.67741  2.69355  4.24690  2.90347  2.73739  3.18146  2.89801  2.37887  2.77519  2.98518  4.58477  3.61503
          0.01102  4.90900  5.63135  0.61958  0.77255  0.48576  0.95510
    456   3.72335  6.38684  1.12726  2.67536  5.71139  3.80016  4.49341  5.36351  3.68262  4.80737  5.72554  0.92820  4.50240  3.68684  4.38755  3.55973  4.05897  4.86672  6.89948  5.30250    456 - -
          2.68618  4.42225  2.77519  2.73123  3.46354  2.40513  3.72494  3.29354  2.67741  2.69355  4.24690  2.90347  2.73739  3.18146  2.89801  2.37887  2.77519  2.98518  4.58477  3.61503
          0.01102  4.90900  5.63135  0.61958  0.77255  0.48576  0.95510
    457   3.81632  5.87598  4.26174  3.51688  5.43264  4.32839  4.17912  4.77830  2.34157  4.11318  5.01156  3.86358  4.68418  1.31701  0.89184  3.79067  3.94528  4.46184  6.05713  4.95598    457 - -
          2.68618  4.42225  2.77519  2.73123  3.46354  2.40513  3.72494  3.29354  2.67741  2.69355  4.24690  2.90347  2.73739  3.18146  2.89801  2.37887  2.77519  2.98518  4.58477  3.61503
          0.01102  4.90900  5.63135  0.61958  0.77255  0.48576  0.95510
    458   3.94753  5.64617  3.98049  3.83799  2.98417  4.45089  4.22940  4.45174  3.98326  3.82030  4.97528  1.27551  4.97133  4.24594  4.26085  3.96230  4.24865  4.23575  4.62812  0.84669    458 - -
          2.68618  4.42225  2.77519  2.73123  3.46354  2.40513  3.72494  3.29354  2.67741  2.69355  4.24690  2.90347  2.73739  3.18146  2.89801  2.37887  2.77519  2.98518  4.58477  3.61503
          0.01102  4.90900  5.63135  0.61958  0.77255  0.48576  0.95510
    459   3.25043  5.28072  3.99234  3.48379  5.11598  3.89827  4.38466  4.57934  2.78817  4.08003  4.93059  3.80913  4.47070  3.55110  0.95407  1.30279  3.59808  4.12025  6.12140  4.92243    459 - -
          2.68618  4.42225  2.77519  2.73123  3.46354  2.40513  3.72494  3.29354  2.67741  2.69355  4.24690  2.90347  2.73739  3.18146  2.89801  2.37887  2.77519  2.98518  4.58477  3.61503
          0.01102  4.90900  5.63135  0.61958  0.77255  0.48576  0.95510
    460   3.49717  5.88343  3.18269  1.30770  5.31495  3.95135  4.17405  4.74516  0.98146  4.16269  5.00149  3.43260  4.44155  3.30845  2.99886  3.42353  3.71684  4.35037  6.20544  4.90576    460 - -
          2.68618  4.42225  2.77519  2.73123  3.46354  2.40513  3.72494  3.29354  2.67741  2.69355  4.24690  2.90347  2.73739  3.18146  2.89801  2.37887  2.77519  2.98518  4.58477  3.61503
          0.01102  4.90900  5.63135  0.61958  0.77255  0.48576  0.95510
    461   3.28535  1.04796  5.41825  5.05978  4.35145  4.28531  5.56157  2.53411  4.89159  3.04278  4.23562  4.87154  4.92151  5.11581  4.97242  3.76602  3.69136  1.08964  6.14419  4.93619    461 - -
          2.68618  4.42225  2.77519  2.73123  3.46354  2.40513  3.72494  3.29354  2.67741  2.69355  4.24690  2.90347  2.73739  3.18146  2.89801  2.37887  2.77519  2.98518  4.58477  3.61503
          0.01102  4.90900  5.63135  0.61958  0.77255  0.48576  0.95510
    462   3.28128  5.35503  3.75456  3.27979  5.00610  3.92843  4.27467  4.34848  1.24772  3.91371  4.77936  3.68079  4.44310  3.43175  2.96996  3.34000  1.07115  3.97170  6.04060  4.82361    462 - -
          2.68618  4.42225  2.77519  2.73123  3.46354  2.40513  3.72494  3.29354  2.67741  2.69355  4.24690  2.90347  2.73739  3.18146  2.89801  2.37887  2.77519  2.98518  4.58477  3.61503
          0.01102  4.90900  5.63135  0.61958  0.77255  0.48576  0.95510
    463   3.58771  5.96481  0.92431  2.91401  5.36932  3.93302  4.39137  4.92698  3.15975  4.38237  5.24002  3.46754  4.51109  3.55478  1.29530  3.51034  3.86259  4.50471  6.40684  5.04947    463 - -
          2.68618  4.42225  2.77519  2.73123  3.46354  2.40513  3.72494  3.29354  2.67741  2.69355  4.24690  2.90347  2.73739  3.18146  2.89801  2.37887  2.77519  2.98518  4.58477  3.61503
          0.01102  4.90900  5.63135  0.61958  0.77255  0.48576  0.95510
    464   1.15923  4.99314  4.71883  4.39525  3.91219  4.00779  4.85037  3.94643  4.19160  3.57785  4.61469  4.40672  4.68243  4.52867  4.35453  3.51137  3.70855  3.66046  0.92563  3.99125    464 - -
          2.68618  4.42225  2.77519  2.73123  3.46354  2.40513  3.72494  3.29354  2.67741  2.69355  4.24690  2.90347  2.73739  3.18146  2.89801  2.37887  2.77519  2.98518  4.58477  3.61503
          0.01102  4.90900  5.63135  0.61958  0.77255  0.48576  0.95510
    465   4.13312  5.77463  4.93056  4.20847  4.08740  4.60845  4.53978  4.60831  3.03619  4.00573  5.05928  4.43611  5.02416  3.95550  1.11064  4.22117  4.32522  4.39614  0.88313  4.00878    465 - -
          2.68618  4.42225  2.77519  2.73123  3.46354  2.40513  3.72494  3.29354  2.67741  2.69355  4.24690  2.90347  2.73739  3.18146  2.89801  2.37887  2.77519  2.98518  4.58477  3.61503
          0.01102  4.90900  5.63135  0.61958  0.77255  0.48576  0.95510
    466   3.48125  1.09225  5.50399  5.07727  4.15030  4.63276  5.56687  1.12894  4.90510  2.75976  4.02076  5.04674  5.12537  5.13499  4.99765  4.09821  3.81510  2.22650  6.02505  4.81021    466 - -
          2.68618  4.42225  2.77519  2.73123  3.46354  2.40513  3.72494  3.29354  2.67741  2.69355  4.24690  2.90347  2.73739  3.18146  2.89801  2.37887  2.77519  2.98518  4.58477  3.61503
          0.01102  4.90900  5.63135  0.61958  0.77255  0.48576  0.95510
    467   3.45929  5.80906  3.00646  2.86881  5.17225  3.85605  4.30598  4.79796  3.03661  4.26109  5.12010  1.33797  4.43900  1.03069  3.41757  3.40217  3.74813  4.37088  6.28684  4.88299    467 - -
          2.68618  4.42225  2.77519  2.73123  3.46354  2.40513  3.72494  3.29354  2.67741  2.69355  4.24690  2.90347  2.73739  3.18146  2.89801  2.37887  2.77519  2.98518  4.58477  3.61503
          0.01102  4.90900  5.63135  0.61958  0.77255  0.48576  0.95510
    468   4.58025  6.04314  5.27297  5.29312  6.06580  4.68149  6.17011  6.02198  5.46018  5.44732  6.59662  5.47852  0.08507  5.79687  5.49155  4.79807  5.09429  5.52392  6.84758  6.22631    468 - -
          2.68618  4.42225  2.77519  2.73123  3.46354  2.40513  3.72494  3.29354  2.67741  2.69355  4.24690  2.90347  2.73739  3.18146  2.89801  2.37887  2.77519  2.98518  4.58477  3.61503
          0.01102  4.90900  5.63135  0.61958  0.77255  0.48576  0.95510
    469   3.46520  5.48786  1.26586  3.09792  4.56370  3.96486  4.54095  3.92963  3.57107  3.47673  1.04030  3.62185  4.55276  3.78613  4.03763  3.51806  3.77533  3.73898  6.05445  4.70365    469 - -
          2.68618  4.42225  2.77519  2.73123  3.46354  2.40513  3.72494  3.29354  2.67741  2.69355  4.24690  2.90347  2.73739  3.18146  2.89801  2.37887  2.77519  2.98518  4.58477  3.61503
          0.01102  4.90900  5.63135  0.61958  0.77255  0.48576  0.95510
    470   0.78352  4.70880  4.59398  4.42013  5.29943  3.49669  5.30602  4.74987  4.45618  4.46063  5.24466  4.19684  4.33651  4.65363  4.63313  1.11417  3.34500  3.98502  6.64367  5.52630    470 - -
          2.68618  4.42225  2.77519  2.73123  3.46354  2.40513  3.72494  3.29354  2.67741  2.69355  4.24690  2.90347  2.73739  3.18146  2.89801  2.37887  2.77519  2.98518  4.58477  3.61503
          0.40405  4.90900  1.12389  0.61958  0.77255  0.48576  0.95510
    471   3.63375  5.52526  3.56439  3.38097  4.78899  3.96217  4.52447  4.58472  3.16599  4.00971  5.06828  3.82806  4.55443  0.41953  3.41450  3.67732  3.95390  4.28382  5.94894  4.72331    471 - -
          2.68618  4.42225  2.77519  2.73123  3.46354  2.40513  3.72494  3.29354  2.67741  2.69355  4.24690  2.90347  2.73739  3.18146  2.89801  2.37887  2.77519  2.98518  4.58477  3.61503
          0.01629  4.52123  5.24358  0.61958  0.77255  1.08872  0.41045
    472   3.97898  5.27355  5.23492  4.92064  3.52842  4.80518  5.38743  2.80042  4.69291  0.35563  3.42169  5.14311  5.15668  4.89212  4.74472  4.52913  4.25669  2.99694  5.59060  4.45068    472 - -
          2.68618  4.42225  2.77519  2.73123  3.46354  2.40513  3.72494  3.29354  2.67741  2.69355  4.24690  2.90347  2.73739  3.18146  2.89801  2.37887  2.77519  2.98518  4.58477  3.61503
          0.01629  4.52123  5.24358  0.61958  0.77255  1.08872  0.41045
    473   3.71915  5.81465  2.99719  0.37134  5.27701  3.85031  4.55965  4.88600  3.54560  4.40902  5.40839  3.54022  4.49970  3.79524  3.98869  3.66030  4.04504  4.51801  6.30810  5.10838    473 - -
          2.68618  4.42225  2.77519  2.73123  3.46354  2.40513  3.72494  3.29354  2.67741  2.69355  4.24690  2.90347  2.73739  3.18146  2.89801  2.37887  2.77519  2.98518  4.58477  3.61503
          0.01629  4.52123  5.24358  0.61958  0.77255  1.08872  0.41045
    474   0.38176  4.66292  4.27279  4.15081  4.84978  3.46170  5.07067  4.09028  4.18876  3.93418  4.92267  4.08878  4.26332  4.46899  4.35490  3.02382  3.34767  3.61484  6.19679  5.09807    474 - -
          2.68618  4.42225  2.77519  2.73123  3.46354  2.40513  3.72494  3.29354  2.67741  2.69355  4.24690  2.90347  2.73739  3.18146  2.89801  2.37887  2.77519  2.98518  4.58477  3.61503
          0.01629  4.52123  5.24358  0.61958  0.77255  1.08872  0.41045
    475   3.97898  5.27355  5.23492  4.92064  3.52842  4.80518  5.38743  2.80042  4.69291  0.35563  3.42169  5.14311  5.15668  4.89212  4.74472  4.52913  4.25669  2.99694  5.59060  4.45068    475 - -
          2.68618  4.42225  2.77519  2.73123  3.46354  2.40513  3.72494  3.29354  2.67741  2.69355  4.24690  2.90347  2.73739  3.18146  2.89801  2.37887  2.77519  2.98518  4.58477  3.61503
          0.01629  4.52123  5.24358  0.61958  0.77255  1.08872  0.41045
    476   4.60602  5.70590  5.19115  5.08362  3.62042  4.56242  4.91785  4.73122  4.84214  3.99221  5.32102  5.13162  5.13691  5.18784  4.83872  4.80561  4.94849  4.63202  0.20746  3.59713    476 - -
          2.68618  4.42225  2.77519  2.73123  3.46354  2.40513  3.72494  3.29354  2.67741  2.69355  4.24690  2.90347  2.73739  3.18146  2.89801  2.37887  2.77519  2.98518  4.58477  3.61503
          0.01629  4.52123  5.24358  0.61958  0.77255  1.08872  0.41045
    477   3.73558  5.61086  3.95014  3.50236  5.15831  4.09147  4.32470  4.64909  0.40364  4.08785  5.05638  3.87906  4.57992  3.50918  2.80426  3.76069  3.95877  4.33584  5.96791  4.90642    477 - -
          2.68618  4.42225  2.77519  2.73123  3.46354  2.40513  3.72494  3.29354  2.67741  2.69355  4.24690  2.90347  2.73739  3.18146  2.89801  2.37887  2.77519  2.98518  4.58477  3.61503
          0.01629  4.52123  5.24358  0.61958  0.77255  1.08872  0.41045
    478   3.73558  5.61086  3.95014  3.50236  5.15831  4.09147  4.32470  4.64909  0.40364  4.08785  5.05638  3.87906  4.57992  3.50918  2.80426  3.76069  3.95877  4.33584  5.96791  4.90642    478 - -
          2.68618  4.42225  2.77519  2.73123  3.46354  2.40513  3.72494  3.29354  2.67741  2.69355  4.24690  2.90347  2.73739  3.18146  2.89801  2.37887  2.77519  2.98518  4.58477  3.61503
          0.01629  4.52123  5.24358  0.61958  0.77255  1.08872  0.41045
    479   3.64318  5.10823  4.84893  4.54214  3.70171  4.38981  5.12774  2.95605  4.27097  2.23427  0.52069  4.72548  4.89220  4.62592  4.38905  4.03630  3.98230  3.03140  5.59400  4.40174    479 - -
          2.68618  4.42225  2.77519  2.73123  3.46354  2.40513  3.72494  3.29354  2.67741  2.69355  4.24690  2.90347  2.73739  3.18146  2.89801  2.37887  2.77519  2.98518  4.58477  3.61503
          0.01629  4.52123  5.24358  0.61958  0.77255  1.08872  0.41045
    480   3.71915  5.81465  2.99719  0.37134  5.27701  3.85031  4.55965  4.88600  3.54560  4.40902  5.40839  3.54022  4.49970  3.79524  3.98869  3.66030  4.04504  4.51801  6.30810  5.10838    480 - -
          2.68618  4.42225  2.77519  2.73123  3.46354  2.40513  3.72494  3.29354  2.67741  2.69355  4.24690  2.90347  2.73739  3.18146  2.89801  2.37887  2.77519  2.98518  4.58477  3.61503
          0.01629  4.52123  5.24358  0.61958  0.77255  1.08872  0.41045
    481   3.65962  5.32297  4.45757  4.45455  5.49588  0.18723  5.48260  5.30273  4.71797  4.84895  5.86243  4.62519  4.72577  4.99189  4.83704  3.85630  4.18646  4.70606  6.37259  5.63506    481 - -
          2.68618  4.42225  2.77519  2.73123  3.46354  2.40513  3.72494  3.29354  2.67741  2.69355  4.24690  2.90347  2.73739  3.18146  2.89801  2.37887  2.77519  2.98518  4.58477  3.61503
          0.01629  4.52123  5.24358  0.61958  0.77255  1.08872  0.41045
    482   3.37538  4.79251  5.00026  4.72499  4.13183  4.37572  5.45190  2.25088  4.61120  2.72866  4.03329  4.80543  4.93138  4.94293  4.75926  3.95582  3.73954  0.46883  6.00819  4.76797    482 - -
          2.68618  4.42225  2.77519  2.73123  3.46354  2.40513  3.72494  3.29354  2.67741  2.69355  4.24690  2.90347  2.73739  3.18146  2.89801  2.37887  2.77519  2.98518  4.58477  3.61503
          0.01629  4.52123  5.24358  0.61958  0.77255  1.08872  0.41045
    483   2.92844  4.76000  4.19254  4.03511  4.73275  3.56422  4.97735  3.95903  3.99443  3.79306  4.83107  4.08802  4.33165  4.35932  4.18447  3.14067  0.42396  3.56675  6.09372  4.96181    483 - -
          2.68618  4.42225  2.77519  2.73123  3.46354  2.40513  3.72494  3.29354  2.67741  2.69355  4.24690  2.90347  2.73739  3.18146  2.89801  2.37887  2.77519  2.98518  4.58477  3.61503
          0.01629  4.52123  5.24358  0.61958  0.77255  1.08872  0.41045
    484   3.44760  5.38038  3.31966  3.29211  4.86999  3.77817  4.68451  4.78230  3.68109  4.35536  5.34304  0.38940  4.47724  3.99918  4.02451  3.51367  3.87299  4.32924  6.08820  4.80300    484 - -
          2.68618  4.42225  2.77519  2.73123  3.46354  2.40513  3.72494  3.29354  2.67741  2.69355  4.24690  2.90347  2.73739  3.18146  2.89801  2.37887  2.77519  2.98518  4.58477  3.61503
          0.01629  4.52123  5.24358  0.61958  0.77255  1.08872  0.41045
    485   0.38176  4.66292  4.27279  4.15081  4.84978  3.46170  5.07067  4.09028  4.18876  3.93418  4.92267  4.08878  4.26332  4.46899  4.35490  3.02382  3.34767  3.61484  6.19679  5.09807    485 - -
          2.68618  4.42225  2.77519  2.73123  3.46354  2.40513  3.72494  3.29354  2.67741  2.69355  4.24690  2.90347  2.73739  3.18146  2.89801  2.37887  2.77519  2.98518  4.58477  3.61503
          0.01629  4.52123  5.24358  0.61958  0.77255  1.08872  0.41045
    486   3.37538  4.79251  5.00026  4.72499  4.13183  4.37572  5.45190  2.25088  4.61120  2.72866  4.03329  4.80543  4.93138  4.94293  4.75926  3.95582  3.73954  0.46883  6.00819  4.76797    486 - -
          2.68618  4.42225  2.77519  2.73123  3.46354  2.40513  3.72494  3.29354  2.67741  2.69355  4.24690  2.90347  2.73739  3.18146  2.89801  2.37887  2.77519  2.98518  4.58477  3.61503
          0.01629  4.52123  5.24358  0.61958  0.77255  1.08872  0.41045
    487   3.97898  5.27355  5.23492  4.92064  3.52842  4.80518  5.38743  2.80042  4.69291  0.35563  3.42169  5.14311  5.15668  4.89212  4.74472  4.52913  4.25669  2.99694  5.59060  4.45068    487 - -
          2.68618  4.42225  2.77519  2.73123  3.46354  2.40513  3.72494  3.29354  2.67741  2.69355  4.24690  2.90347  2.73739  3.18146  2.89801  2.37887  2.77519  2.98518  4.58477  3.61503
          0.01629  4.52123  5.24358  0.61958  0.77255  1.08872  0.41045
    488   3.99079  5.59884  4.03944  3.90478  3.98828  4.19279  0.30849  4.81126  3.74590  4.19376  5.32441  4.26973  4.79708  4.29328  3.94781  4.07127  4.33539  4.53221  5.42343  3.93032    488 - -
          2.68618  4.42225  2.77519  2.73123  3.46354  2.40513  3.72494  3.29354  2.67741  2.69355  4.24690  2.90347  2.73739  3.18146  2.89801  2.37887  2.77519  2.98518  4.58477  3.61503
          0.01629  4.52123  5.24358  0.61958  0.77255  1.08872  0.41045
    489   3.71915  5.81465  2.99719  0.37134  5.27701  3.85031  4.55965  4.88600  3.54560  4.40902  5.40839  3.54022  4.49970  3.79524  3.98869  3.66030  4.04504  4.51801  6.30810  5.10838    489 - -
          2.68618  4.42225  2.77519  2.73123  3.46354  2.40513  3.72494  3.29354  2.67741  2.69355  4.24690  2.90347  2.73739  3.18146  2.89801  2.37887  2.77519  2.98518  4.58477  3.61503
          0.01629  4.52123  5.24358  0.61958  0.77255  1.08872  0.41045
    490   3.37538  4.79251  5.00026  4.72499  4.13183  4.37572  5.45190  2.25088  4.61120  2.72866  4.03329  4.80543  4.93138  4.94293  4.75926  3.95582  3.73954  0.46883  6.00819  4.76797    490 - -
          2.68618  4.42225  2.77519  2.73123  3.46354  2.40513  3.72494  3.29354  2.67741  2.69355  4.24690  2.90347  2.73739  3.18146  2.89801  2.37887  2.77519  2.98518  4.58477  3.61503
          0.01629  4.52123  5.24358  0.61958  0.77255  1.08872  0.41045
    491   3.73558  5.61086  3.95014  3.50236  5.15831  4.09147  4.32470  4.64909  0.40364  4.08785  5.05638  3.87906  4.57992  3.50918  2.80426  3.76069  3.95877  4.33584  5.96791  4.90642    491 - -
          2.68618  4.42225  2.77519  2.73123  3.46354  2.40513  3.72494  3.29354  2.67741  2.69355  4.24690  2.90347  2.73739  3.18146  2.89801  2.37887  2.77519  2.98518  4.58477  3.61503
          0.01629  4.52123  5.24358  0.61958  0.77255  1.08872  0.41045
    492   3.91466  5.61049  4.48345  3.91083  5.14477  4.21089  4.52564  4.77993  2.79800  4.17501  5.19426  4.20141  4.71551  3.74694  0.32713  3.99248  4.15761  4.48272  5.98040  4.97724    492 - -
          2.68618  4.42225  2.77519  2.73123  3.46354  2.40513  3.72494  3.29354  2.67741  2.69355  4.24690  2.90347  2.73739  3.18146  2.89801  2.37887  2.77519  2.98518  4.58477  3.61503
          0.01629  4.52123  5.24358  0.61958  0.77255  1.08872  0.41045
    493   3.71915  5.81465  2.99719  0.37134  5.27701  3.85031  4.55965  4.88600  3.54560  4.40902  5.40839  3.54022  4.49970  3.79524  3.98869  3.66030  4.04504  4.51801  6.30810  5.10838    493 - -
          2.68618  4.42225  2.77519  2.73123  3.46354  2.40513  3.72494  3.29354  2.67741  2.69355  4.24690  2.90347  2.73739  3.18146  2.89801  2.37887  2.77519  2.98518  4.58477  3.61503
          0.01629  4.52123  5.24358  0.61958  0.77255  1.08872  0.41045
    494   3.65962  5.32297  4.45757  4.45455  5.49588  0.18723  5.48260  5.30273  4.71797  4.84895  5.86243  4.62519  4.72577  4.99189  4.83704  3.85630  4.18646  4.70606  6.37259  5.63506    494 - -
          2.68618  4.42225  2.77519  2.73123  3.46354  2.40513  3.72494  3.29354  2.67741  2.69355  4.24690  2.90347  2.73739  3.18146  2.89801  2.37887  2.77519  2.98518  4.58477  3.61503
          0.01629  4.52123  5.24358  0.61958  0.77255  1.08872  0.41045
    495   3.97898  5.27355  5.23492  4.92064  3.52842  4.80518  5.38743  2.80042  4.69291  0.35563  3.42169  5.14311  5.15668  4.89212  4.74472  4.52913  4.25669  2.99694  5.59060  4.45068    495 - -
          2.68618  4.42225  2.77519  2.73123  3.46354  2.40513  3.72494  3.29354  2.67741  2.69355  4.24690  2.90347  2.73739  3.18146  2.89801  2.37887  2.77519  2.98518  4.58477  3.61503
          0.01629  4.52123  5.24358  0.61958  0.77255  1.08872  0.41045
    496   3.83291  5.42888  4.51005  4.46799  5.33860  4.08284  5.44410  5.11435  4.59289  4.63764  5.74276  4.69290  0.19233  4.95524  4.72075  4.02962  4.32782  4.67240  6.29023  5.48086    496 - -
          2.68618  4.42225  2.77519  2.73123  3.46354  2.40513  3.72494  3.29354  2.67741  2.69355  4.24690  2.90347  2.73739  3.18146  2.89801  2.37887  2.77519  2.98518  4.58477  3.61503
          0.01629  4.52123  5.24358  0.61958  0.77255  1.08872  0.41045
    497   3.37538  4.79251  5.00026  4.72499  4.13183  4.37572  5.45190  2.25088  4.61120  2.72866  4.03329  4.80543  4.93138  4.94293  4.75926  3.95582  3.73954  0.46883  6.00819  4.76797    497 - -
          2.68618  4.42225  2.77519  2.73123  3.46354  2.40513  3.72494  3.29354  2.67741  2.69355  4.24690  2.90347  2.73739  3.18146  2.89801  2.37887  2.77519  2.98518  4.58477  3.61503
          0.01629  4.52123  5.24358  0.61958  0.77255  1.08872  0.41045
    498   3.71915  5.81465  2.99719  0.37134  5.27701  3.85031  4.55965  4.88600  3.54560  4.40902  5.40839  3.54022  4.49970  3.79524  3.98869  3.66030  4.04504  4.51801  6.30810  5.10838    498 - -
          2.68618  4.42225  2.77519  2.73123  3.46354  2.40513  3.72494  3.29354  2.67741  2.69355  4.24690  2.90347  2.73739  3.18146  2.89801  2.37887  2.77519  2.98518  4.58477  3.61503
          0.01629  4.52123  5.24358  0.61958  0.77255  1.08872  0.41045
    499   3.63375  5.52526  3.56439  3.38097  4.78899  3.96217  4.52447  4.58472  3.16599  4.00971  5.06828  3.82806  4.55443  0.41953  3.41450  3.67732  3.95390  4.28382  5.94894  4.72331    499 - -
          2.68618  4.42225  2.77519  2.73123  3.46354  2.40513  3.72494  3.29354  2.67741  2.69355  4.24690  2.90347  2.73739  3.18146  2.89801  2.37887  2.77519  2.98518  4.58477  3.61503
          0.01629  4.52123  5.24358  0.61958  0.77255  1.08872  0.41045
    500   3.91466  5.61049  4.48345  3.91083  5.14477  4.21089  4.52564  4.77993  2.79800  4.17501  5.19426  4.20141  4.71551  3.74694  0.32713  3.99248  4.15761  4.48272  5.98040  4.97724    500 - -
          2.68618  4.42225  2.77519  2.73123  3.46354  2.40513  3.72494  3.29354  2.67741  2.69355  4.24690  2.90347  2.73739  3.18146  2.89801  2.37887  2.77519  2.98518  4.58477  3.61503
          0.01629  4.52123  5.24358  0.61958  0.77255  1.08872  0.41045
    501   3.44760  5.38038  3.31966  3.29211  4.86999  3.77817  4.68451  4.78230  3.68109  4.35536  5.34304  0.38940  4.47724  3.99918  4.02451  3.51367  3.87299  4.32924  6.08820  4.80300    501 - -
          2.68618  4.42225  2.77519  2.73123  3.46354  2.40513  3.72494  3.29354  2.67741  2.69355  4.24690  2.90347  2.73739  3.18146  2.89801  2.37887  2.77519  2.98518  4.58477  3.61503
          0.01629  4.52123  5.24358  0.61958  0.77255  1.08872  0.41045
    502   3.71915  5.81465  2.99719  0.37134  5.27701  3.85031  4.55965  4.88600  3.54560  4.40902  5.40839  3.54022  4.49970  3.79524  3.98869  3.66030  4.04504  4.51801  6.30810  5.10838    502 - -
          2.68618  4.42225  2.77519  2.73123  3.46354  2.40513  3.72494  3.29354  2.67741  2.69355  4.24690  2.90347  2.73739  3.18146  2.89801  2.37887  2.77519  2.98518  4.58477  3.61503
          0.01629  4.52123  5.24358  0.61958  0.77255  1.08872  0.41045
    503   3.59275  4.88895  5.18603  4.86235  3.91082  4.72329  5.52009  0.51193  4.71154  2.40601  3.78839  5.03007  5.13329  5.01917  4.84311  4.32597  3.89524  2.07923  5.90262  4.67470    503 - -
          2.68618  4.42225  2.77519  2.73123  3.46354  2.40513  3.72494  3.29354  2.67741  2.69355  4.24690  2.90347  2.73739  3.18146  2.89801  2.37887  2.77519  2.98518  4.58477  3.61503
          0.01629  4.52123  5.24358  0.61958  0.77255  1.08872  0.41045
    504   3.97898  5.27355  5.23492  4.92064  3.52842  4.80518  5.38743  2.80042  4.69291  0.35563  3.42169  5.14311  5.15668  4.89212  4.74472  4.52913  4.25669  2.99694  5.59060  4.45068    504 - -
          2.68618  4.42225  2.77519  2.73123  3.46354  2.40513  3.72494  3.29354  2.67741  2.69355  4.24690  2.90347  2.73739  3.18146  2.89801  2.37887  2.77519  2.98518  4.58477  3.61503
          0.01629  4.52123  5.24358  0.61958  0.77255  1.08872  0.41045
    505   2.92844  4.76000  4.19254  4.03511  4.73275  3.56422  4.97735  3.95903  3.99443  3.79306  4.83107  4.08802  4.33165  4.35932  4.18447  3.14067  0.42396  3.56675  6.09372  4.96181    505 - -
          2.68618  4.42225  2.77519  2.73123  3.46354  2.40513  3.72494  3.29354  2.67741  2.69355  4.24690  2.90347  2.73739  3.18146  2.89801  2.37887  2.77519  2.98518  4.58477  3.61503
          0.01629  4.52123  5.24358  0.61958  0.77255  1.08872  0.41045
    506   0.38176  4.66292  4.27279  4.15081  4.84978  3.46170  5.07067  4.09028  4.18876  3.93418  4.92267  4.08878  4.26332  4.46899  4.35490  3.02382  3.34767  3.61484  6.19679  5.09807    506 - -
          2.68618  4.42225  2.77519  2.73123  3.46354  2.40513  3.72494  3.29354  2.67741  2.69355  4.24690  2.90347  2.73739  3.18146  2.89801  2.37887  2.77519  2.98518  4.58477  3.61503
          0.01629  4.52123  5.24358  0.61958  0.77255  1.08872  0.41045
    507   3.59275  4.88895  5.18603  4.86235  3.91082  4.72329  5.52009  0.51193  4.71154  2.40601  3.78839  5.03007  5.13329  5.01917  4.84311  4.32597  3.89524  2.07923  5.90262  4.67470    507 - -
          2.68618  4.42225  2.77519  2.73123  3.46354  2.40513  3.72494  3.29354  2.67741  2.69355  4.24690  2.90347  2.73739  3.18146  2.89801  2.37887  2.77519  2.98518  4.58477  3.61503
          0.01629  4.52123  5.24358  0.61958  0.77255  1.08872  0.41045
    508   3.97898  5.27355  5.23492  4.92064  3.52842  4.80518  5.38743  2.80042  4.69291  0.35563  3.42169  5.14311  5.15668  4.89212  4.74472  4.52913  4.25669  2.99694  5.59060  4.45068    508 - -
          2.68618  4.42225  2.77519  2.73123  3.46354  2.40513  3.72494  3.29354  2.67741  2.69355  4.24690  2.90347  2.73739  3.18146  2.89801  2.37887  2.77519  2.98518  4.58477  3.61503
          0.01629  4.52123  5.24358  0.61958  0.77255  1.08872  0.41045
    509   0.38176  4.66292  4.27279  4.15081  4.84978  3.46170  5.07067  4.09028  4.18876  3.93418  4.92267  4.08878  4.26332  4.46899  4.35490  3.02382  3.34767  3.61484  6.19679  5.09807    509 - -
          2.68618  4.42225  2.77519  2.73123  3.46354  2.40513  3.72494  3.29354  2.67741  2.69355  4.24690  2.90347  2.73739  3.18146  2.89801  2.37887  2.77519  2.98518  4.58477  3.61503
          0.01629  4.52123  5.24358  0.61958  0.77255  1.08872  0.41045
    510   2.77683  4.68232  3.93925  3.83569  4.83044  3.40809  4.89435  4.47116  3.96037  4.15142  5.04536  3.90727  4.20689  4.25644  4.18553  0.42358  3.31199  3.84589  6.14992  4.93492    510 - -
          2.68618  4.42225  2.77519  2.73123  3.46354  2.40513  3.72494  3.29354  2.67741  2.69355  4.24690  2.90347  2.73739  3.18146  2.89801  2.37887  2.77519  2.98518  4.58477  3.61503
          0.01629  4.52123  5.24358  0.61958  0.77255  1.08872  0.41045
    511   3.97898  5.27355  5.23492  4.92064  3.52842  4.80518  5.38743  2.80042  4.69291  0.35563  3.42169  5.14311  5.15668  4.89212  4.74472  4.52913  4.25669  2.99694  5.59060  4.45068    511 - -
          2.68618  4.42225  2.77519  2.73123  3.46354  2.40513  3.72494  3.29354  2.67741  2.69355  4.24690  2.90347  2.73739  3.18146  2.89801  2.37887  2.77519  2.98518  4.58477  3.61503
          0.01629  4.52123  5.24358  0.61958  0.77255  1.08872  0.41045
    512   2.92844  4.76000  4.19254  4.03511  4.73275  3.56422  4.97735  3.95903  3.99443  3.79306  4.83107  4.08802  4.33165  4.35932  4.18447  3.14067  0.42396  3.56675  6.09372  4.96181    512 - -
          2.68618  4.42225  2.77519  2.73123  3.46354  2.40513  3.72494  3.29354  2.67741  2.69355  4.24690  2.90347  2.73739  3.18146  2.89801  2.37887  2.77519  2.98518  4.58477  3.61503
          0.01629  4.52123  5.24358  0.61958  0.77255  1.08872  0.41045
    513   0.38176  4.66292  4.27279  4.15081  4.84978  3.46170  5.07067  4.09028  4.18876  3.93418  4.92267  4.08878  4.26332  4.46899  4.35490  3.02382  3.34767  3.61484  6.19679  5.09807    513 - -
          2.68618  4.42225  2.77519  2.73123  3.46354  2.40513  3.72494  3.29354  2.67741  2.69355  4.24690  2.90347  2.73739  3.18146  2.89801  2.37887  2.77519  2.98518  4.58477  3.61503
          0.01629  4.52123  5.24358  0.61958  0.77255  1.08872  0.41045
    514   3.91466  5.61049  4.48345  3.91083  5.14477  4.21089  4.52564  4.77993  2.79800  4.17501  5.19426  4.20141  4.71551  3.74694  0.32713  3.99248  4.15761  4.48272  5.98040  4.97724    514 - -
          2.68618  4.42225  2.77519  2.73123  3.46354  2.40513  3.72494  3.29354  2.67741  2.69355  4.24690  2.90347  2.73739  3.18146  2.89801  2.37887  2.77519  2.98518  4.58477  3.61503
          0.01629  4.52123  5.24358  0.61958  0.77255  1.08872  0.41045
    515   3.63375  5.52526  3.56439  3.38097  4.78899  3.96217  4.52447  4.58472  3.16599  4.00971  5.06828  3.82806  4.55443  0.41953  3.41450  3.67732  3.95390  4.28382  5.94894  4.72331    515 - -
          2.68618  4.42225  2.77519  2.73123  3.46354  2.40513  3.72494  3.29354  2.67741  2.69355  4.24690  2.90347  2.73739  3.18146  2.89801  2.37887  2.77519  2.98518  4.58477  3.61503
          0.01629  4.52123  5.24358  0.61958  0.77255  1.08872  0.41045
    516   3.44760  5.38038  3.31966  3.29211  4.86999  3.77817  4.68451  4.78230  3.68109  4.35536  5.34304  0.38940  4.47724  3.99918  4.02451  3.51367  3.87299  4.32924  6.08820  4.80300    516 - -
          2.68618  4.42225  2.77519  2.73123  3.46354  2.40513  3.72494  3.29354  2.67741  2.69355  4.24690  2.90347  2.73739  3.18146  2.89801  2.37887  2.77519  2.98518  4.58477  3.61503
          0.01629  4.52123  5.24358  0.61958  0.77255  1.08872  0.41045
    517   3.97898  5.27355  5.23492  4.92064  3.52842  4.80518  5.38743  2.80042  4.69291  0.35563  3.42169  5.14311  5.15668  4.89212  4.74472  4.52913  4.25669  2.99694  5.59060  4.45068    517 - -
          2.68618  4.42225  2.77519  2.73123  3.46354  2.40513  3.72494  3.29354  2.67741  2.69355  4.24690  2.90347  2.73739  3.18146  2.89801  2.37887  2.77519  2.98518  4.58477  3.61503
          0.01629  4.52123  5.24358  0.61958  0.77255  1.08872  0.41045
    518   3.91466  5.61049  4.48345  3.91083  5.14477  4.21089  4.52564  4.77993  2.79800  4.17501  5.19426  4.20141  4.71551  3.74694  0.32713  3.99248  4.15761  4.48272  5.98040  4.97724    518 - -
          2.68618  4.42225  2.77519  2.73123  3.46354  2.40513  3.72494  3.29354  2.67741  2.69355  4.24690  2.90347  2.73739  3.18146  2.89801  2.37887  2.77519  2.98518  4.58477  3.61503
          0.01629  4.52123  5.24358  0.61958  0.77255  1.08872  0.41045
    519   3.91466  5.61049  4.48345  3.91083  5.14477  4.21089  4.52564  4.77993  2.79800  4.17501  5.19426  4.20141  4.71551  3.74694  0.32713  3.99248  4.15761  4.48272  5.98040  4.97724    519 - -
          2.68618  4.42225  2.77519  2.73123  3.46354  2.40513  3.72494  3.29354  2.67741  2.69355  4.24690  2.90347  2.73739  3.18146  2.89801  2.37887  2.77519  2.98518  4.58477  3.61503
          0.01629  4.52123  5.24358  0.61958  0.77255  1.08872  0.41045
    520   3.71915  5.81465  2.99719  0.37134  5.27701  3.85031  4.55965  4.88600  3.54560  4.40902  5.40839  3.54022  4.49970  3.79524  3.98869  3.66030  4.04504  4.51801  6.30810  5.10838    520 - -
          2.68618  4.42225  2.77519  2.73123  3.46354  2.40513  3.72494  3.29354  2.67741  2.69355  4.24690  2.90347  2.73739  3.18146  2.89801  2.37887  2.77519  2.98518  4.58477  3.61503
          0.01629  4.52123  5.24358  0.61958  0.77255  1.08872  0.41045
    521   4.60602  5.70590  5.19115  5.08362  3.62042  4.56242  4.91785  4.73122  4.84214  3.99221  5.32102  5.13162  5.13691  5.18784  4.83872  4.80561  4.94849  4.63202  0.20746  3.59713    521 - -
          2.68618  4.42225  2.77519  2.73123  3.46354  2.40513  3.72494  3.29354  2.67741  2.69355  4.24690  2.90347  2.73739  3.18146  2.89801  2.37887  2.77519  2.98518  4.58477  3.61503
          0.01629  4.52123  5.24358  0.61958  0.77255  1.08872  0.41045
    522   3.99079  5.59884  4.03944  3.90478  3.98828  4.19279  0.30849  4.81126  3.74590  4.19376  5.32441  4.26973  4.79708  4.29328  3.94781  4.07127  4.33539  4.53221  5.42343  3.93032    522 - -
          2.68618  4.42225  2.77519  2.73123  3.46354  2.40513  3.72494  3.29354  2.67741  2.69355  4.24690  2.90347  2.73739  3.18146  2.89801  2.37887  2.77519  2.98518  4.58477  3.61503
          0.01629  4.52123  5.24358  0.61958  0.77255  1.08872  0.41045
    523   0.38176  4.66292  4.27279  4.15081  4.84978  3.46170  5.07067  4.09028  4.18876  3.93418  4.92267  4.08878  4.26332  4.46899  4.35490  3.02382  3.34767  3.61484  6.19679  5.09807    523 - -
          2.68618  4.42225  2.77519  2.73123  3.46354  2.40513  3.72494  3.29354  2.67741  2.69355  4.24690  2.90347  2.73739  3.18146  2.89801  2.37887  2.77519  2.98518  4.58477  3.61503
          0.01629  4.52123  5.24358  0.61958  0.77255  1.08872  0.41045
    524   3.91466  5.61049  4.48345  3.91083  5.14477  4.21089  4.52564  4.77993  2.79800  4.17501  5.19426  4.20141  4.71551  3.74694  0.32713  3.99248  4.15761  4.48272  5.98040  4.97724    524 - -
          2.68618  4.42225  2.77519  2.73123  3.46354  2.40513  3.72494  3.29354  2.67741  2.69355  4.24690  2.90347  2.73739  3.18146  2.89801  2.37887  2.77519  2.98518  4.58477  3.61503
          0.01629  4.52123  5.24358  0.61958  0.77255  1.08872  0.41045
    525   3.55316  0.23209  5.12507  5.03789  4.96288  3.99568  5.55606  4.28598  4.90156  4.13440  5.28902  4.88017  4.73991  5.21857  4.89340  3.82026  4.07300  3.96771  6.16800  5.23111    525 - -
          2.68618  4.42225  2.77519  2.73123  3.46354  2.40513  3.72494  3.29354  2.67741  2.69355  4.24690  2.90347  2.73739  3.18146  2.89801  2.37887  2.77519  2.98518  4.58477  3.61503
          0.01629  4.52123  5.24358  0.61958  0.77255  1.08872  0.41045
    526   3.63375  5.52526  3.56439  3.38097  4.78899  3.96217  4.52447  4.58472  3.16599  4.00971  5.06828  3.82806  4.55443  0.41953  3.41450  3.67732  3.95390  4.28382  5.94894  4.72331    526 - -
          2.68618  4.42225  2.77519  2.73123  3.46354  2.40513  3.72494  3.29354  2.67741  2.69355  4.24690  2.90347  2.73739  3.18146  2.89801  2.37887  2.77519  2.98518  4.58477  3.61503
          0.01629  4.52123  5.24358  0.61958  0.77255  1.08872  0.41045
    527   2.77683  4.68232  3.93925  3.83569  4.83044  3.40809  4.89435  4.47116  3.96037  4.15142  5.04536  3.90727  4.20689  4.25644  4.18553  0.42358  3.31199  3.84589  6.14992  4.93492    527 - -
          2.68618  4.42225  2.77519  2.73123  3.46354  2.40513  3.72494  3.29354  2.67741  2.69355  4.24690  2.90347  2.73739  3.18146  2.89801  2.37887  2.77519  2.98518  4.58477  3.61503
          0.01629  4.52123  5.24358  0.61958  0.77255  1.08872  0.41045
    528   3.91466  5.61049  4.48345  3.91083  5.14477  4.21089  4.52564  4.77993  2.79800  4.17501  5.19426  4.20141  4.71551  3.74694  0.32713  3.99248  4.15761  4.48272  5.98040  4.97724    528 - -
          2.68618  4.42225  2.77519  2.73123  3.46354  2.40513  3.72494  3.29354  2.67741  2.69355  4.24690  2.90347  2.73739  3.18146  2.89801  2.37887  2.77519  2.98518  4.58477  3.61503
          0.01629  4.52123  5.24358  0.61958  0.77255  1.08872  0.41045
    529   3.59275  4.88895  5.18603  4.86235  3.91082  4.72329  5.52009  0.51193  4.71154  2.40601  3.78839  5.03007  5.13329  5.01917  4.84311  4.32597  3.89524  2.07923  5.90262  4.67470    529 - -
          2.68618  4.42225  2.77519  2.73123  3.46354  2.40513  3.72494  3.29354  2.67741  2.69355  4.24690  2.90347  2.73739  3.18146  2.89801  2.37887  2.77519  2.98518  4.58477  3.61503
          0.01629  4.52123  5.24358  0.61958  0.77255  1.08872  0.41045
    530   0.38176  4.66292  4.27279  4.15081  4.84978  3.46170  5.07067  4.09028  4.18876  3.93418  4.92267  4.08878  4.26332  4.46899  4.35490  3.02382  3.34767  3.61484  6.19679  5.09807    530 - -
          2.68618  4.42225  2.77519  2.73123  3.46354  2.40513  3.72494  3.29354  2.67741  2.69355  4.24690  2.90347  2.73739  3.18146  2.89801  2.37887  2.77519  2.98518  4.58477  3.61503
          0.01629  4.52123  5.24358  0.61958  0.77255  1.08872  0.41045
    531   3.91466  5.61049  4.48345  3.91083  5.14477  4.21089  4.52564  4.77993  2.79800  4.17501  5.19426  4.20141  4.71551  3.74694  0.32713  3.99248  4.15761  4.48272  5.98040  4.97724    531 - -
          2.68618  4.42225  2.77519  2.73123  3.46354  2.40513  3.72494  3.29354  2.67741  2.69355  4.24690  2.90347  2.73739  3.18146  2.89801  2.37887  2.77519  2.98518  4.58477  3.61503
          0.01629  4.52123  5.24358  0.61958  0.77255  1.08872  0.41045
    532   2.92844  4.76000  4.19254  4.03511  4.73275  3.56422  4.97735  3.95903  3.99443  3.79306  4.83107  4.08802  4.33165  4.35932  4.18447  3.14067  0.42396  3.56675  6.09372  4.96181    532 - -
          2.68618  4.42225  2.77519  2.73123  3.46354  2.40513  3.72494  3.29354  2.67741  2.69355  4.24690  2.90347  2.73739  3.18146  2.89801  2.37887  2.77519  2.98518  4.58477  3.61503
          0.01629  4.52123  5.24358  0.61958  0.77255  1.08872  0.41045
    533   3.97898  5.27355  5.23492  4.92064  3.52842  4.80518  5.38743  2.80042  4.69291  0.35563  3.42169  5.14311  5.15668  4.89212  4.74472  4.52913  4.25669  2.99694  5.59060  4.45068    533 - -
          2.68618  4.42225  2.77519  2.73123  3.46354  2.40513  3.72494  3.29354  2.67741  2.69355  4.24690  2.90347  2.73739  3.18146  2.89801  2.37887  2.77519  2.98518  4.58477  3.61503
          0.01629  4.52123  5.24358  0.61958  0.77255  1.08872  0.41045
    534   3.83291  5.42888  4.51005  4.46799  5.33860  4.08284  5.44410  5.11435  4.59289  4.63764  5.74276  4.69290  0.19233  4.95524  4.72075  4.02962  4.32782  4.67240  6.29023  5.48086    534 - -
          2.68618  4.42225  2.77519  2.73123  3.46354  2.40513  3.72494  3.29354  2.67741  2.69355  4.24690  2.90347  2.73739  3.18146  2.89801  2.37887  2.77519  2.98518  4.58477  3.61503
          0.01629  4.52123  5.24358  0.61958  0.77255  1.08872  0.41045
    535   0.38176  4.66292  4.27279  4.15081  4.84978  3.46170  5.07067  4.09028  4.18876  3.93418  4.92267  4.08878  4.26332  4.46899  4.35490  3.02382  3.34767  3.61484  6.19679  5.09807    535 - -
          2.68618  4.42225  2.77519  2.73123  3.46354  2.40513  3.72494  3.29354  2.67741  2.69355  4.24690  2.90347  2.73739  3.18146  2.89801  2.37887  2.77519  2.98518  4.58477  3.61503
          0.01629  4.52123  5.24358  0.61958  0.77255  1.08872  0.41045
    536   3.84636  5.92860  0.31348  2.98636  5.43083  3.85227  4.69625  5.20236  3.92616  4.69953  5.73559  3.56063  4.54849  3.96538  4.49636  3.76421  4.21098  4.78321  6.44562  5.25364    536 - -
          2.68618  4.42225  2.77519  2.73123  3.46354  2.40513  3.72494  3.29354  2.67741  2.69355  4.24690  2.90347  2.73739  3.18146  2.89801  2.37887  2.77519  2.98518  4.58477  3.61503
          0.01629  4.52123  5.24358  0.61958  0.77255  1.08872  0.41045
    537   3.63375  5.52526  3.56439  3.38097  4.78899  3.96217  4.52447  4.58472  3.16599  4.00971  5.06828  3.82806  4.55443  0.41953  3.41450  3.67732  3.95390  4.28382  5.94894  4.72331    537 - -
          2.68618  4.42225  2.77519  2.73123  3.46354  2.40513  3.72494  3.29354  2.67741  2.69355  4.24690  2.90347  2.73739  3.18146  2.89801  2.37887  2.77519  2.98518  4.58477  3.61503
          0.01629  4.52123  5.24358  0.61958  0.77255  1.08872  0.41045
    538   3.73558  5.61086  3.95014  3.50236  5.15831  4.09147  4.32470  4.64909  0.40364  4.08785  5.05638  3.87906  4.57992  3.50918  2.80426  3.76069  3.95877  4.33584  5.96791  4.90642    538 - -
          2.68618  4.42225  2.77519  2.73123  3.46354  2.40513  3.72494  3.29354  2.67741  2.69355  4.24690  2.90347  2.73739  3.18146  2.89801  2.37887  2.77519  2.98518  4.58477  3.61503
          0.01629  4.52123  5.24358  0.61958  0.77255  1.08872  0.41045
    539   3.83291  5.42888  4.51005  4.46799  5.33860  4.08284  5.44410  5.11435  4.59289  4.63764  5.74276  4.69290  0.19233  4.95524  4.72075  4.02962  4.32782  4.67240  6.29023  5.48086    539 - -
          2.68618  4.42225  2.77519  2.73123  3.46354  2.40513  3.72494  3.29354  2.67741  2.69355  4.24690  2.90347  2.73739  3.18146  2.89801  2.37887  2.77519  2.98518  4.58477  3.61503
          0.01629  4.52123  5.24358  0.61958  0.77255  1.08872  0.41045
    540   3.71915  5.81465  2.99719  0.37134  5.27701  3.85031  4.55965  4.88600  3.54560  4.40902  5.40839  3.54022  4.49970  3.79524  3.98869  3.66030  4.04504  4.51801  6.30810  5.10838    540 - -
          2.68618  4.42225  2.77519  2.73123  3.46354  2.40513  3.72494  3.29354  2.67741  2.69355  4.24690  2.90347  2.73739  3.18146  2.89801  2.37887  2.77519  2.98518  4.58477  3.61503
          0.01629  4.52123  5.24358  0.61958  0.77255  1.08872  0.41045
    541   3.55316  0.23209  5.12507  5.03789  4.96288  3.99568  5.55606  4.28598  4.90156  4.13440  5.28902  4.88017  4.73991  5.21857  4.89340  3.82026  4.07300  3.96771  6.16800  5.23111    541 - -
          2.68618  4.42225  2.77519  2.73123  3.46354  2.40513  3.72494  3.29354  2.67741  2.69355  4.24690  2.90347  2.73739  3.18146  2.89801  2.37887  2.77519  2.98518  4.58477  3.61503
          0.01629  4.52123  5.24358  0.61958  0.77255  1.08872  0.41045
    542   3.91466  5.61049  4.48345  3.91083  5.14477  4.21089  4.52564  4.77993  2.79800  4.17501  5.19426  4.20141  4.71551  3.74694  0.32713  3.99248  4.15761  4.48272  5.98040  4.97724    542 - -
          2.68618  4.42225  2.77519  2.73123  3.46354  2.40513  3.72494  3.29354  2.67741  2.69355  4.24690  2.90347  2.73739  3.18146  2.89801  2.37887  2.77519  2.98518  4.58477  3.61503
          0.01629  4.52123  5.24358  0.61958  0.77255  1.08872  0.41045
    543   3.83291  5.42888  4.51005  4.46799  5.33860  4.08284  5.44410  5.11435  4.59289  4.63764  5.74276  4.69290  0.19233  4.95524  4.72075  4.02962  4.32782  4.67240  6.29023  5.48086    543 - -
          2.68618  4.42225  2.77519  2.73123  3.46354  2.40513  3.72494  3.29354  2.67741  2.69355  4.24690  2.90347  2.73739  3.18146  2.89801  2.37887  2.77519  2.98518  4.58477  3.61503
          0.01629  4.52123  5.24358  0.61958  0.77255  1.08872  0.41045
    544   4.30454  5.52530  4.85877  4.74372  2.61840  4.63478  4.11618  4.24878  4.59311  3.52488  4.85587  4.60764  5.10911  4.72561  4.62422  4.35776  4.60255  4.15286  4.27291  0.33090    544 - -
          2.68618  4.42225  2.77519  2.73123  3.46354  2.40513  3.72494  3.29354  2.67741  2.69355  4.24690  2.90347  2.73739  3.18146  2.89801  2.37887  2.77519  2.98518  4.58477  3.61503
          0.01629  4.52123  5.24358  0.61958  0.77255  1.08872  0.41045
    545   4.60602  5.70590  5.19115  5.08362  3.62042  4.56242  4.91785  4.73122  4.84214  3.99221  5.32102  5.13162  5.13691  5.18784  4.83872  4.80561  4.94849  4.63202  0.20746  3.59713    545 - -
          2.68618  4.42225  2.77519  2.73123  3.46354  2.40513  3.72494  3.29354  2.67741  2.69355  4.24690  2.90347  2.73739  3.18146  2.89801  2.37887  2.77519  2.98518  4.58477  3.61503
          0.01629  4.52123  5.24358  0.61958  0.77255  1.08872  0.41045
    546   3.71915  5.81465  2.99719  0.37134  5.27701  3.85031  4.55965  4.88600  3.54560  4.40902  5.40839  3.54022  4.49970  3.79524  3.98869  3.66030  4.04504  4.51801  6.30810  5.10838    546 - -
          2.68618  4.42225  2.77519  2.73123  3.46354  2.40513  3.72494  3.29354  2.67741  2.69355  4.24690  2.90347  2.73739  3.18146  2.89801  2.37887  2.77519  2.98518  4.58477  3.61503
          0.01629  4.52123  5.24358  0.61958  0.77255  1.08872  0.41045
    547   3.73558  5.61086  3.95014  3.50236  5.15831  4.09147  4.32470  4.64909  0.40364  4.08785  5.05638  3.87906  4.57992  3.50918  2.80426  3.76069  3.95877  4.33584  5.96791  4.90642    547 - -
          2.68618  4.42225  2.77519  2.73123  3.46354  2.40513  3.72494  3.29354  2.67741  2.69355  4.24690  2.90347  2.73739  3.18146  2.89801  2.37887  2.77519  2.98518  4.58477  3.61503
          0.01629  4.52123  5.24358  0.61958  0.77255  1.08872  0.41045
    548   3.84636  5.92860  0.31348  2.98636  5.43083  3.85227  4.69625  5.20236  3.92616  4.69953  5.73559  3.56063  4.54849  3.96538  4.49636  3.76421  4.21098  4.78321  6.44562  5.25364    548 - -
          2.68618  4.42225  2.77519  2.73123  3.46354  2.40513  3.72494  3.29354  2.67741  2.69355  4.24690  2.90347  2.73739  3.18146  2.89801  2.37887  2.77519  2.98518  4.58477  3.61503
          0.01629  4.52123  5.24358  0.61958  0.77255  1.08872  0.41045
    549   3.84636  5.92860  0.31348  2.98636  5.43083  3.85227  4.69625  5.20236  3.92616  4.69953  5.73559  3.56063  4.54849  3.96538  4.49636  3.76421  4.21098  4.78321  6.44562  5.25364    549 - -
          2.68618  4.42225  2.77519  2.73123  3.46354  2.40513  3.72494  3.29354  2.67741  2.69355  4.24690  2.90347  2.73739  3.18146  2.89801  2.37887  2.77519  2.98518  4.58477  3.61503
          0.01629  4.52123  5.24358  0.61958  0.77255  1.08872  0.41045
    550   0.38176  4.66292  4.27279  4.15081  4.84978  3.46170  5.07067  4.09028  4.18876  3.93418  4.92267  4.08878  4.26332  4.46899  4.35490  3.02382  3.34767  3.61484  6.19679  5.09807    550 - -
          2.68618  4.42225  2.77519  2.73123  3.46354  2.40513  3.72494  3.29354  2.67741  2.69355  4.24690  2.90347  2.73739  3.18146  2.89801  2.37887  2.77519  2.98518  4.58477  3.61503
          0.01629  4.52123  5.24358  0.61958  0.77255  1.08872  0.41045
    551   2.77683  4.68232  3.93925  3.83569  4.83044  3.40809  4.89435  4.47116  3.96037  4.15142  5.04536  3.90727  4.20689  4.25644  4.18553  0.42358  3.31199  3.84589  6.14992  4.93492    551 - -
          2.68618  4.42225  2.77519  2.73123  3.46354  2.40513  3.72494  3.29354  2.67741  2.69355  4.24690  2.90347  2.73739  3.18146  2.89801  2.37887  2.77519  2.98518  4.58477  3.61503
          0.01629  4.52123  5.24358  0.61958  0.77255  1.08872  0.41045
    552   3.64318  5.10823  4.84893  4.54214  3.70171  4.38981  5.12774  2.95605  4.27097  2.23427  0.52069  4.72548  4.89220  4.62592  4.38905  4.03630  3.98230  3.03140  5.59400  4.40174    552 - -
          2.68618  4.42225  2.77519  2.73123  3.46354  2.40513  3.72494  3.29354  2.67741  2.69355  4.24690  2.90347  2.73739  3.18146  2.89801  2.37887  2.77519  2.98518  4.58477  3.61503
          0.01629  4.52123  5.24358  0.61958  0.77255  1.08872  0.41045
    553   3.83291  5.42888  4.51005  4.46799  5.33860  4.08284  5.44410  5.11435  4.59289  4.63764  5.74276  4.69290  0.19233  4.95524  4.72075  4.02962  4.32782  4.67240  6.29023  5.48086    553 - -
          2.68618  4.42225  2.77519  2.73123  3.46354  2.40513  3.72494  3.29354  2.67741  2.69355  4.24690  2.90347  2.73739  3.18146  2.89801  2.37887  2.77519  2.98518  4.58477  3.61503
          0.01629  4.52123  5.24358  0.61958  0.77255  1.08872  0.41045
    554   3.97898  5.27355  5.23492  4.92064  3.52842  4.80518  5.38743  2.80042  4.69291  0.35563  3.42169  5.14311  5.15668  4.89212  4.74472  4.52913  4.25669  2.99694  5.59060  4.45068    554 - -
          2.68618  4.42225  2.77519  2.73123  3.46354  2.40513  3.72494  3.29354  2.67741  2.69355  4.24690  2.90347  2.73739  3.18146  2.89801  2.37887  2.77519  2.98518  4.58477  3.61503
          0.01629  4.52123  5.24358  0.61958  0.77255  1.08872  0.41045
    555   3.83291  5.42888  4.51005  4.46799  5.33860  4.08284  5.44410  5.11435  4.59289  4.63764  5.74276  4.69290  0.19233  4.95524  4.72075  4.02962  4.32782  4.67240  6.29023  5.48086    555 - -
          2.68618  4.42225  2.77519  2.73123  3.46354  2.40513  3.72494  3.29354  2.67741  2.69355  4.24690  2.90347  2.73739  3.18146  2.89801  2.37887  2.77519  2.98518  4.58477  3.61503
          0.01629  4.52123  5.24358  0.61958  0.77255  1.08872  0.41045
    556   4.21617  5.43350  5.15161  5.02424  0.35376  4.66320  4.34529  3.71948  4.93158  2.95191  4.36923  4.82403  5.13444  4.92793  4.88875  4.42097  4.53102  3.75056  4.47518  2.79168    556 - -
          2.68618  4.42225  2.77519  2.73123  3.46354  2.40513  3.72494  3.29354  2.67741  2.69355  4.24690  2.90347  2.73739  3.18146  2.89801  2.37887  2.77519  2.98518  4.58477  3.61503
          0.01629  4.52123  5.24358  0.61958  0.77255  1.08872  0.41045
    557   3.84636  5.92860  0.31348  2.98636  5.43083  3.85227  4.69625  5.20236  3.92616  4.69953  5.73559  3.56063  4.54849  3.96538  4.49636  3.76421  4.21098  4.78321  6.44562  5.25364    557 - -
          2.68618  4.42225  2.77519  2.73123  3.46354  2.40513  3.72494  3.29354  2.67741  2.69355  4.24690  2.90347  2.73739  3.18146  2.89801  2.37887  2.77519  2.98518  4.58477  3.61503
          0.01629  4.52123  5.24358  0.61958  0.77255  1.08872  0.41045
    558   3.97898  5.27355  5.23492  4.92064  3.52842  4.80518  5.38743  2.80042  4.69291  0.35563  3.42169  5.14311  5.15668  4.89212  4.74472  4.52913  4.25669  2.99694  5.59060  4.45068    558 - -
          2.68618  4.42225  2.77519  2.73123  3.46354  2.40513  3.72494  3.29354  2.67741  2.69355  4.24690  2.90347  2.73739  3.18146  2.89801  2.37887  2.77519  2.98518  4.58477  3.61503
          0.01629  4.52123  5.24358  0.61958  0.77255  1.08872  0.41045
    559   2.92844  4.76000  4.19254  4.03511  4.73275  3.56422  4.97735  3.95903  3.99443  3.79306  4.83107  4.08802  4.33165  4.35932  4.18447  3.14067  0.42396  3.56675  6.09372  4.96181    559 - -
          2.68618  4.42225  2.77519  2.73123  3.46354  2.40513  3.72494  3.29354  2.67741  2.69355  4.24690  2.90347  2.73739  3.18146  2.89801  2.37887  2.77519  2.98518  4.58477  3.61503
          0.01629  4.52123  5.24358  0.61958  0.77255  1.08872  0.41045
    560   3.84636  5.92860  0.31348  2.98636  5.43083  3.85227  4.69625  5.20236  3.92616  4.69953  5.73559  3.56063  4.54849  3.96538  4.49636  3.76421  4.21098  4.78321  6.44562  5.25364    560 - -
          2.68618  4.42225  2.77519  2.73123  3.46354  2.40513  3.72494  3.29354  2.67741  2.69355  4.24690  2.90347  2.73739  3.18146  2.89801  2.37887  2.77519  2.98518  4.58477  3.61503
          0.01629  4.52123  5.24358  0.61958  0.77255  1.08872  0.41045
    561   3.59275  4.88895  5.18603  4.86235  3.91082  4.72329  5.52009  0.51193  4.71154  2.40601  3.78839  5.03007  5.13329  5.01917  4.84311  4.32597  3.89524  2.07923  5.90262  4.67470    561 - -
          2.68618  4.42225  2.77519  2.73123  3.46354  2.40513  3.72494  3.29354  2.67741  2.69355  4.24690  2.90347  2.73739  3.18146  2.89801  2.37887  2.77519  2.98518  4.58477  3.61503
          0.01629  4.52123  5.24358  0.61958  0.77255  1.08872  0.41045
    562   3.37538  4.79251  5.00026  4.72499  4.13183  4.37572  5.45190  2.25088  4.61120  2.72866  4.03329  4.80543  4.93138  4.94293  4.75926  3.95582  3.73954  0.46883  6.00819  4.76797    562 - -
          2.68618  4.42225  2.77519  2.73123  3.46354  2.40513  3.72494  3.29354  2.67741  2.69355  4.24690  2.90347  2.73739  3.18146  2.89801  2.37887  2.77519  2.98518  4.58477  3.61503
          0.01629  4.52123  5.24358  0.61958  0.77255  1.08872  0.41045
    563   2.77683  4.68232  3.93925  3.83569  4.83044  3.40809  4.89435  4.47116  3.96037  4.15142  5.04536  3.90727  4.20689  4.25644  4.18553  0.42358  3.31199  3.84589  6.14992  4.93492    563 - -
          2.68618  4.42225  2.77519  2.73123  3.46354  2.40513  3.72494  3.29354  2.67741  2.69355  4.24690  2.90347  2.73739  3.18146  2.89801  2.37887  2.77519  2.98518  4.58477  3.61503
          0.01629  4.52123  5.24358  0.61958  0.77255  1.08872  0.41045
    564   3.71915  5.81465  2.99719  0.37134  5.27701  3.85031  4.55965  4.88600  3.54560  4.40902  5.40839  3.54022  4.49970  3.79524  3.98869  3.66030  4.04504  4.51801  6.30810  5.10838    564 - -
          2.68618  4.42225  2.77519  2.73123  3.46354  2.40513  3.72494  3.29354  2.67741  2.69355  4.24690  2.90347  2.73739  3.18146  2.89801  2.37887  2.77519  2.98518  4.58477  3.61503
          0.01629  4.52123  5.24358  0.61958  0.77255  1.08872  0.41045
    565   3.97898  5.27355  5.23492  4.92064  3.52842  4.80518  5.38743  2.80042  4.69291  0.35563  3.42169  5.14311  5.15668  4.89212  4.74472  4.52913  4.25669  2.99694  5.59060  4.45068    565 - -
          2.68618  4.42225  2.77519  2.73123  3.46354  2.40513  3.72494  3.29354  2.67741  2.69355  4.24690  2.90347  2.73739  3.18146  2.89801  2.37887  2.77519  2.98518  4.58477  3.61503
          0.01629  4.52123  5.24358  0.61958  0.77255  1.08872  0.41045
    566   3.91466  5.61049  4.48345  3.91083  5.14477  4.21089  4.52564  4.77993  2.79800  4.17501  5.19426  4.20141  4.71551  3.74694  0.32713  3.99248  4.15761  4.48272  5.98040  4.97724    566 - -
          2.68618  4.42225  2.77519  2.73123  3.46354  2.40513  3.72494  3.29354  2.67741  2.69355  4.24690  2.90347  2.73739  3.18146  2.89801  2.37887  2.77519  2.98518  4.58477  3.61503
          0.01629  4.52123  5.24358  0.61958  0.77255  1.08872  0.41045
    567   3.65962  5.32297  4.45757  4.45455  5.49588  0.18723  5.48260  5.30273  4.71797  4.84895  5.86243  4.62519  4.72577  4.99189  4.83704  3.85630  4.18646  4.70606  6.37259  5.63506    567 - -
          2.68618  4.42225  2.77519  2.73123  3.46354  2.40513  3.72494  3.29354  2.67741  2.69355  4.24690  2.90347  2.73739  3.18146  2.89801  2.37887  2.77519  2.98518  4.58477  3.61503
          0.01629  4.52123  5.24358  0.61958  0.77255  1.08872  0.41045
    568   3.63375  5.52526  3.56439  3.38097  4.78899  3.96217  4.52447  4.58472  3.16599  4.00971  5.06828  3.82806  4.55443  0.41953  3.41450  3.67732  3.95390  4.28382  5.94894  4.72331    568 - -
          2.68618  4.42225  2.77519  2.73123  3.46354  2.40513  3.72494  3.29354  2.67741  2.69355  4.24690  2.90347  2.73739  3.18146  2.89801  2.37887  2.77519  2.98518  4.58477  3.61503
          0.01629  4.52123  5.24358  0.61958  0.77255  1.08872  0.41045
    569   3.97898  5.27355  5.23492  4.92064  3.52842  4.80518  5.38743  2.80042  4.69291  0.35563  3.42169  5.14311  5.15668  4.89212  4.74472  4.52913  4.25669  2.99694  5.59060  4.45068    569 - -
          2.68618  4.42225  2.77519  2.73123  3.46354  2.40513  3.72494  3.29354  2.67741  2.69355  4.24690  2.90347  2.73739  3.18146  2.89801  2.37887  2.77519  2.98518  4.58477  3.61503
          0.01629  4.52123  5.24358  0.61958  0.77255  1.08872  0.41045
    570   3.97898  5.27355  5.23492  4.92064  3.52842  4.80518  5.38743  2.80042  4.69291  0.35563  3.42169  5.14311  5.15668  4.89212  4.74472  4.52913  4.25669  2.99694  5.59060  4.45068    570 - -
          2.68618  4.42225  2.77519  2.73123  3.46354  2.40513  3.72494  3.29354  2.67741  2.69355  4.24690  2.90347  2.73739  3.18146  2.89801  2.37887  2.77519  2.98518  4.58477  3.61503
          0.01629  4.52123  5.24358  0.61958  0.77255  1.08872  0.41045
    571   3.71915  5.81465  2.99719  0.37134  5.27701  3.85031  4.55965  4.88600  3.54560  4.40902  5.40839  3.54022  4.49970  3.79524  3.98869  3.66030  4.04504  4.51801  6.30810  5.10838    571 - -
          2.68618  4.42225  2.77519  2.73123  3.46354  2.40513  3.72494  3.29354  2.67741  2.69355  4.24690  2.90347  2.73739  3.18146  2.89801  2.37887  2.77519  2.98518  4.58477  3.61503
          0.01629  4.52123  5.24358  0.61958  0.77255  1.08872  0.41045
    572   0.38176  4.66292  4.27279  4.15081  4.84978  3.46170  5.07067  4.09028  4.18876  3.93418  4.92267  4.08878  4.26332  4.46899  4.35490  3.02382  3.34767  3.61484  6.19679  5.09807    572 - -
          2.68618  4.42225  2.77519  2.73123  3.46354  2.40513  3.72494  3.29354  2.67741  2.69355  4.24690  2.90347  2.73739  3.18146  2.89801  2.37887  2.77519  2.98518  4.58477  3.61503
          0.01629  4.52123  5.24358  0.61958  0.77255  1.08872  0.41045
    573   3.73558  5.61086  3.95014  3.50236  5.15831  4.09147  4.32470  4.64909  0.40364  4.08785  5.05638  3.87906  4.57992  3.50918  2.80426  3.76069  3.95877  4.33584  5.96791  4.90642    573 - -
          2.68618  4.42225  2.77519  2.73123  3.46354  2.40513  3.72494  3.29354  2.67741  2.69355  4.24690  2.90347  2.73739  3.18146  2.89801  2.37887  2.77519  2.98518  4.58477  3.61503
          0.01629  4.52123  5.24358  0.61958  0.77255  1.08872  0.41045
    574   3.83291  5.42888  4.51005  4.46799  5.33860  4.08284  5.44410  5.11435  4.59289  4.63764  5.74276  4.69290  0.19233  4.95524  4.72075  4.02962  4.32782  4.67240  6.29023  5.48086    574 - -
          2.68618  4.42225  2.77519  2.73123  3.46354  2.40513  3.72494  3.29354  2.67741  2.69355  4.24690  2.90347  2.73739  3.18146  2.89801  2.37887  2.77519  2.98518  4.58477  3.61503
          0.01099  4.51594        *  0.61958  0.77255  0.00000        *
//
HMMER3/b [3.0 | March 2010]
NAME  ALKG
LENG  1419
ALPH  amino
RF    no
CS    no
MAP   yes
DATE  Fri Sep 16 23:03:10 2011
NSEQ  81
EFFN  81.000000
CKSUM 2897887475
STATS LOCAL MSV      -12.3702  0.69385
STATS LOCAL VITERBI  -12.6336  0.69385
STATS LOCAL FORWARD   -7.6916  0.69385
HMM          A        C        D        E        F        G        H        I        K        L        M        N        P        Q        R        S        T        V        W        Y   
            m->m     m->i     m->d     i->m     i->i     d->m     d->d
  COMPO   2.63114  4.10163  2.72547  2.57162  3.24299  2.89835  3.38040  3.08121  2.86338  2.35355  3.98052  3.13915  3.04260  3.10966  2.85403  2.63925  3.01896  2.78255  4.10917  3.41664
          2.68618  4.42225  2.77519  2.73123  3.46354  2.40513  3.72494  3.29354  2.67741  2.69355  4.24690  2.90347  2.73739  3.18146  2.89801  2.37887  2.77519  2.98518  4.58477  3.61503
          1.39416  6.54379  0.28699  0.61958  0.77255  0.00000        *
      1   4.64405  6.02692  5.81850  5.67138  4.64857  5.10999  6.14010  4.03013  5.43106  3.18690  0.16079  5.77227  5.68794  5.75618  5.44893  5.03080  5.03958  4.16001  6.46806  5.35341      1 - -
          2.68618  4.42225  2.77519  2.73123  3.46354  2.40513  3.72494  3.29354  2.67741  2.69355  4.24690  2.90347  2.73739  3.18146  2.89801  2.37887  2.77519  2.98518  4.58477  3.61503
          0.00858  5.15821  5.88055  0.61958  0.77255  2.87452  0.05810
      2   4.91878  6.07747  6.20513  5.96847  4.17422  5.59398  6.32988  3.51534  5.80734  0.14450  4.01127  6.19344  5.91516  5.82352  5.73154  5.58308  5.18739  3.83791  6.31510  5.30087      2 - -
          2.68618  4.42225  2.77519  2.73123  3.46354  2.40513  3.72494  3.29354  2.67741  2.69355  4.24690  2.90347  2.73739  3.18146  2.89801  2.37887  2.77519  2.98518  4.58477  3.61503
          0.00858  5.15821  5.88055  0.61958  0.77255  2.87452  0.05810
      3   4.48807  6.24256  4.35988  4.40736  5.90030  4.66071  5.78730  6.07307  4.94275  5.53251  6.59116  0.11503  5.38899  5.19906  5.22518  4.58143  4.96126  5.53053  6.95576  5.86279      3 - -
          2.68618  4.42225  2.77519  2.73123  3.46354  2.40513  3.72494  3.29354  2.67741  2.69355  4.24690  2.90347  2.73739  3.18146  2.89801  2.37887  2.77519  2.98518  4.58477  3.61503
          0.00858  5.15821  5.88055  0.61958  0.77255  2.87452  0.05810
      4   4.79755  6.28921  5.64946  5.71232  6.57280  0.05514  6.57375  6.61140  6.00465  6.00272  7.08988  5.82127  5.67114  6.24365  5.97306  5.02193  5.34083  5.94058  7.21768  6.75741      4 - -
          2.68618  4.42225  2.77519  2.73123  3.46354  2.40513  3.72494  3.29354  2.67741  2.69355  4.24690  2.90347  2.73739  3.18146  2.89801  2.37887  2.77519  2.98518  4.58477  3.61503
          0.00858  5.15821  5.88055  0.61958  0.77255  2.87452  0.05810
      5   4.91878  6.07747  6.20513  5.96847  4.17422  5.59398  6.32988  3.51534  5.80734  0.14450  4.01127  6.19344  5.91516  5.82352  5.73154  5.58308  5.18739  3.83791  6.31510  5.30087      5 - -
          2.68618  4.42225  2.77519  2.73123  3.46354  2.40513  3.72494  3.29354  2.67741  2.69355  4.24690  2.90347  2.73739  3.18146  2.89801  2.37887  2.77519  2.98518  4.58477  3.61503
          0.00858  5.15821  5.88055  0.61958  0.77255  2.87452  0.05810
      6   3.74722  5.54415  5.24172  5.21507  5.79130  4.30809  6.03152  5.21249  5.21143  4.96929  5.99912  5.06823  5.11654  5.52171  5.28402  3.96811  0.13968  4.67821  6.98459  6.03112      6 - -
          2.68618  4.42225  2.77519  2.73123  3.46354  2.40513  3.72494  3.29354  2.67741  2.69355  4.24690  2.90347  2.73739  3.18146  2.89801  2.37887  2.77519  2.98518  4.58477  3.61503
          0.00858  5.15821  5.88055  0.61958  0.77255  2.87452  0.05810
      7   5.05792  6.49523  5.66010  5.09910  6.22570  5.08117  5.56074  6.03517  3.81735  5.31094  6.37754  5.32974  5.61903  4.82767  0.09913  5.16368  5.30550  5.71429  6.85272  6.05415      7 - -
          2.68618  4.42225  2.77519  2.73123  3.46354  2.40513  3.72494  3.29354  2.67741  2.69355  4.24690  2.90347  2.73739  3.18146  2.89801  2.37887  2.77519  2.98518  4.58477  3.61503
          0.00858  5.15821  5.88055  0.61958  0.77255  2.87452  0.05810
      8   4.08948  5.44948  5.83758  5.65080  4.92063  5.04185  6.37133  2.82972  5.59035  3.46785  4.79831  5.65618  5.62390  5.90910  5.68347  4.74637  4.47041  0.20236  6.81085  5.62337      8 - -
          2.68618  4.42225  2.77519  2.73123  3.46354  2.40513  3.72494  3.29354  2.67741  2.69355  4.24690  2.90347  2.73739  3.18146  2.89801  2.37887  2.77519  2.98518  4.58477  3.61503
          0.00858  5.15821  5.88055  0.61958  0.77255  2.87452  0.05810
      9   3.48237  5.35344  4.92865  4.93444  5.74825  4.08506  5.87329  5.53259  5.11110  5.16555  6.03815  4.79767  4.92173  5.32995  5.21893  0.15826  4.05730  4.73323  6.97563  5.89588      9 - -
          2.68618  4.42225  2.77519  2.73123  3.46354  2.40513  3.72494  3.29354  2.67741  2.69355  4.24690  2.90347  2.73739  3.18146  2.89801  2.37887  2.77519  2.98518  4.58477  3.61503
          0.00858  5.15821  5.88055  0.61958  0.77255  2.87452  0.05810
     10   3.74722  5.54415  5.24172  5.21507  5.79130  4.30809  6.03152  5.21249  5.21143  4.96929  5.99912  5.06823  5.11654  5.52171  5.28402  3.96811  0.13968  4.67821  6.98459  6.03112     10 - -
          2.68618  4.42225  2.77519  2.73123  3.46354  2.40513  3.72494  3.29354  2.67741  2.69355  4.24690  2.90347  2.73739  3.18146  2.89801  2.37887  2.77519  2.98518  4.58477  3.61503
          0.00858  5.15821  5.88055  0.61958  0.77255  2.87452  0.05810
     11   3.48237  5.35344  4.92865  4.93444  5.74825  4.08506  5.87329  5.53259  5.11110  5.16555  6.03815  4.79767  4.92173  5.32995  5.21893  0.15826  4.05730  4.73323  6.97563  5.89588     11 - -
          2.68618  4.42225  2.77519  2.73123  3.46354  2.40513  3.72494  3.29354  2.67741  2.69355  4.24690  2.90347  2.73739  3.18146  2.89801  2.37887  2.77519  2.98518  4.58477  3.61503
          0.00858  5.15821  5.88055  0.61958  0.77255  2.87452  0.05810
     12   3.48237  5.35344  4.92865  4.93444  5.74825  4.08506  5.87329  5.53259  5.11110  5.16555  6.03815  4.79767  4.92173  5.32995  5.21893  0.15826  4.05730  4.73323  6.97563  5.89588     12 - -
          2.68618  4.42225  2.77519  2.73123  3.46354  2.40513  3.72494  3.29354  2.67741  2.69355  4.24690  2.90347  2.73739  3.18146  2.89801  2.37887  2.77519  2.98518  4.58477  3.61503
          0.00858  5.15821  5.88055  0.61958  0.77255  2.87452  0.05810
     13   4.84507  6.68521  3.93867  0.11177  6.34212  4.72390  5.62464  6.19531  4.77024  5.59499  6.69116  4.55936  5.40990  4.92997  5.19926  4.78067  5.20674  5.78492  7.15875  6.20078     13 - -
          2.68618  4.42225  2.77519  2.73123  3.46354  2.40513  3.72494  3.29354  2.67741  2.69355  4.24690  2.90347  2.73739  3.18146  2.89801  2.37887  2.77519  2.98518  4.58477  3.61503
          0.00858  5.15821  5.88055  0.61958  0.77255  2.87452  0.05810
     14   4.91878  6.07747  6.20513  5.96847  4.17422  5.59398  6.32988  3.51534  5.80734  0.14450  4.01127  6.19344  5.91516  5.82352  5.73154  5.58308  5.18739  3.83791  6.31510  5.30087     14 - -
          2.68618  4.42225  2.77519  2.73123  3.46354  2.40513  3.72494  3.29354  2.67741  2.69355  4.24690  2.90347  2.73739  3.18146  2.89801  2.37887  2.77519  2.98518  4.58477  3.61503
          0.00858  5.15821  5.88055  0.61958  0.77255  2.87452  0.05810
     15   4.84507  6.68521  3.93867  0.11177  6.34212  4.72390  5.62464  6.19531  4.77024  5.59499  6.69116  4.55936  5.40990  4.92997  5.19926  4.78067  5.20674  5.78492  7.15875  6.20078     15 - -
          2.68618  4.42225  2.77519  2.73123  3.46354  2.40513  3.72494  3.29354  2.67741  2.69355  4.24690  2.90347  2.73739  3.18146  2.89801  2.37887  2.77519  2.98518  4.58477  3.61503
          0.00858  5.15821  5.88055  0.61958  0.77255  1.17386  0.36986
     16   3.73393  5.59986  5.61702  5.52547  5.61811  4.44179  6.18776  5.15747  5.39870  4.67680  0.83172  5.19067  5.27368  5.66628  5.47480  0.80364  4.29291  4.67979  7.15743  5.92733     16 - -
          2.68618  4.42225  2.77519  2.73123  3.46354  2.40513  3.72494  3.29354  2.67741  2.69355  4.24690  2.90347  2.73739  3.18146  2.89801  2.37887  2.77519  2.98518  4.58477  3.61503
          0.00467  5.76470  6.48704  0.61958  0.77255  2.58319  0.07854
     17   4.34619  6.02342  5.96732  5.92205  5.88921  0.78494  6.67054  0.77955  5.97640  4.71373  5.91572  5.75986  5.78611  6.21040  6.02854  4.65896  4.85836  4.12560  7.42431  6.34742     17 - -
          2.68618  4.42225  2.77519  2.73123  3.46354  2.40513  3.72494  3.29354  2.67741  2.69355  4.24690  2.90347  2.73739  3.18146  2.89801  2.37887  2.77519  2.98518  4.58477  3.61503
          0.00467  5.76470  6.48704  0.61958  0.77255  2.58319  0.07854
     18   5.01144  6.46072  5.65898  5.36383  4.61702  5.69793  6.03984  4.08768  4.75807  0.76386  4.51739  5.68586  6.07536  0.85593  4.89251  5.36207  5.26950  4.39370  6.63242  5.45983     18 - -
          2.68618  4.42225  2.77519  2.73123  3.46354  2.40513  3.72494  3.29354  2.67741  2.69355  4.24690  2.90347  2.73739  3.18146  2.89801  2.37887  2.77519  2.98518  4.58477  3.61503
          0.00467  5.76470  6.48704  0.61958  0.77255  2.58319  0.07854
     19   5.06694  6.89199  0.78796  4.40965  5.52076  5.21370  6.02393  5.00946  5.35912  0.77322  5.57033  4.96256  5.87355  5.35477  5.85508  5.10776  5.42193  5.09831  7.24509  5.99776     19 - -
          2.68618  4.42225  2.77519  2.73123  3.46354  2.40513  3.72494  3.29354  2.67741  2.69355  4.24690  2.90347  2.73739  3.18146  2.89801  2.37887  2.77519  2.98518  4.58477  3.61503
          0.00467  5.76470  6.48704  0.61958  0.77255  2.58319  0.07854
     20   4.14469  5.62317  6.18524  5.91794  5.15465  5.18931  6.58602  0.81917  5.77845  3.65954  4.95604  5.77603  5.81359  6.05152  5.87783  4.69910  0.89025  2.95600  7.13219  5.93026     20 - -
          2.68618  4.42225  2.77519  2.73123  3.46354  2.40513  3.72494  3.29354  2.67741  2.69355  4.24690  2.90347  2.73739  3.18146  2.89801  2.37887  2.77519  2.98518  4.58477  3.61503
          0.00467  5.76470  6.48704  0.61958  0.77255  2.58319  0.07854
     21   4.74743  5.97702  6.56644  6.28370  0.85965  5.90019  5.74294  3.35444  6.16943  3.41304  4.81776  6.05288  6.24513  6.12744  6.13939  5.40454  5.04215  0.81935  5.84208  4.19905     21 - -
          2.68618  4.42225  2.77519  2.73123  3.46354  2.40513  3.72494  3.29354  2.67741  2.69355  4.24690  2.90347  2.73739  3.18146  2.89801  2.37887  2.77519  2.98518  4.58477  3.61503
          0.00467  5.76470  6.48704  0.61958  0.77255  2.58319  0.07854
     22   4.62167  7.19038  3.53047  0.81177  6.55510  4.66827  5.28320  6.18923  4.22535  5.57109  6.51676  4.15171  5.34806  0.85847  4.70288  4.45420  4.93062  5.72621  7.57477  6.11572     22 - -
          2.68618  4.42225  2.77519  2.73123  3.46354  2.40513  3.72494  3.29354  2.67741  2.69355  4.24690  2.90347  2.73739  3.18146  2.89801  2.37887  2.77519  2.98518  4.58477  3.61503
          0.00467  5.76470  6.48704  0.61958  0.77255  2.58319  0.07854
     23   4.33512  6.63270  0.79746  3.67972  6.60911  4.53876  5.51174  6.30261  4.81728  5.78011  6.70167  4.22992  5.30906  4.73943  5.52141  0.83668  4.78544  5.62548  7.81707  6.30766     23 - -
          2.68618  4.42225  2.77519  2.73123  3.46354  2.40513  3.72494  3.29354  2.67741  2.69355  4.24690  2.90347  2.73739  3.18146  2.89801  2.37887  2.77519  2.98518  4.58477  3.61503
          0.00467  5.76470  6.48704  0.61958  0.77255  2.58319  0.07854
     24   4.33512  6.63270  0.79746  3.67972  6.60911  4.53876  5.51174  6.30261  4.81728  5.78011  6.70167  4.22992  5.30906  4.73943  5.52141  0.83668  4.78544  5.62548  7.81707  6.30766     24 - -
          2.68618  4.42225  2.77519  2.73123  3.46354  2.40513  3.72494  3.29354  2.67741  2.69355  4.24690  2.90347  2.73739  3.18146  2.89801  2.37887  2.77519  2.98518  4.58477  3.61503
          0.00467  5.76470  6.48704  0.61958  0.77255  2.58319  0.07854
     25   4.34117  0.75133  6.46298  6.51905  6.85298  0.74838  6.99839  6.55279  6.48123  6.17326  7.02399  5.91619  5.75352  6.59964  6.36051  4.57077  4.93563  5.65576  7.83179  7.15279     25 - -
          2.68618  4.42225  2.77519  2.73123  3.46354  2.40513  3.72494  3.29354  2.67741  2.69355  4.24690  2.90347  2.73739  3.18146  2.89801  2.37887  2.77519  2.98518  4.58477  3.61503
          0.00467  5.76470  6.48704  0.61958  0.77255  2.58319  0.07854
     26   4.96277  6.68693  4.53029  0.81849  5.20209  5.28916  5.93883  4.57194  4.95902  0.77729  5.10572  5.04295  5.86406  5.22905  5.28873  5.08492  5.26528  4.72228  7.04241  5.87741     26 - -
          2.68618  4.42225  2.77519  2.73123  3.46354  2.40513  3.72494  3.29354  2.67741  2.69355  4.24690  2.90347  2.73739  3.18146  2.89801  2.37887  2.77519  2.98518  4.58477  3.61503
          0.00467  5.76470  6.48704  0.61958  0.77255  2.58319  0.07854
     27   5.20794  6.38840  6.73390  6.59111  5.58939  5.99453  7.22885  0.08466  6.57927  4.06858  5.48662  6.72673  6.50156  6.85630  6.59652  6.03920  5.54227  3.56877  7.45655  6.38434     27 - -
          2.68618  4.42225  2.77519  2.73123  3.46354  2.40513  3.72494  3.29354  2.67741  2.69355  4.24690  2.90347  2.73739  3.18146  2.89801  2.37887  2.77519  2.98518  4.58477  3.61503
          0.00467  5.76470  6.48704  0.61958  0.77255  2.58319  0.07854
     28   0.80555  5.96663  5.61438  5.13439  6.36612  4.69590  5.71175  5.81545  4.03588  5.33109  6.20835  5.11179  5.42442  4.93372  0.80117  4.24809  4.55795  5.17797  7.29117  6.28330     28 - -
          2.68618  4.42225  2.77519  2.73123  3.46354  2.40513  3.72494  3.29354  2.67741  2.69355  4.24690  2.90347  2.73739  3.18146  2.89801  2.37887  2.77519  2.98518  4.58477  3.61503
          0.00467  5.76470  6.48704  0.61958  0.77255  2.58319  0.07854
     29   4.46496  6.20095  4.32883  0.83571  5.72835  4.99318  5.86076  3.90634  4.90924  4.44009  5.64087  4.82037  5.64915  5.13452  5.31218  4.68898  4.83400  0.81777  7.33236  6.04413     29 - -
          2.68618  4.42225  2.77519  2.73123  3.46354  2.40513  3.72494  3.29354  2.67741  2.69355  4.24690  2.90347  2.73739  3.18146  2.89801  2.37887  2.77519  2.98518  4.58477  3.61503
          0.00467  5.76470  6.48704  0.61958  0.77255  2.58319  0.07854
     30   5.55100  6.65515  7.59949  7.04664  4.70374  7.15719  7.47338  3.73024  6.97035  1.15575  1.02980  7.37443  6.93850  6.61907  6.81925  6.64889  5.74135  1.29087  7.12384  6.28905     30 - -
          2.68618  4.42225  2.77519  2.73123  3.46354  2.40513  3.72494  3.29354  2.67741  2.69355  4.24690  2.90347  2.73739  3.18146  2.89801  2.37887  2.77519  2.98518  4.58477  3.61503
          0.00290  6.23952  6.96186  0.61958  0.77255  2.58319  0.07854
     31   4.63851  6.98073  1.26966  3.89703  1.34490  4.90006  5.57995  5.98330  4.79103  5.51587  6.43286  2.19094  5.58776  4.82943  5.42657  4.57050  1.36948  5.55493  7.41998  5.83415     31 - -
          2.68618  4.42225  2.77519  2.73123  3.46354  2.40513  3.72494  3.29354  2.67741  2.69355  4.24690  2.90347  2.73739  3.18146  2.89801  2.37887  2.77519  2.98518  4.58477  3.61503
          0.00290  6.23952  6.96186  0.61958  0.77255  2.58319  0.07854
     32   4.16843  6.35579  3.98779  1.37622  5.61588  4.74674  2.31538  1.40314  4.05678  4.69221  5.54924  4.31000  5.28063  4.36006  4.51524  1.35959  4.44365  4.73432  6.91131  5.53762     32 - -
          2.68618  4.42225  2.77519  2.73123  3.46354  2.40513  3.72494  3.29354  2.67741  2.69355  4.24690  2.90347  2.73739  3.18146  2.89801  2.37887  2.77519  2.98518  4.58477  3.61503
          0.00290  6.23952  6.96186  0.61958  0.77255  2.58319  0.07854
     33   5.14052  7.06926  6.04793  4.95332  6.94125  5.59156  5.32908  6.10839  2.00593  5.36344  6.28313  5.17205  5.92675  4.45580  1.23912  0.67249  5.23524  5.79288  7.24753  6.26563     33 - -
          2.68618  4.42225  2.77519  2.73123  3.46354  2.40513  3.72494  3.29354  2.67741  2.69355  4.24690  2.90347  2.73739  3.18146  2.89801  2.37887  2.77519  2.98518  4.58477  3.61503
          0.00290  6.23952  6.96186  0.61958  0.77255  2.58319  0.07854
     34   4.91576  6.48863  6.41615  6.31650  4.25798  5.61560  5.73503  5.15811  6.16111  4.84012  6.06600  5.94782  0.63461  6.22948  6.14746  5.13013  5.36480  2.19033  5.92639  1.24970     34 - -
          2.68618  4.42225  2.77519  2.73123  3.46354  2.40513  3.72494  3.29354  2.67741  2.69355  4.24690  2.90347  2.73739  3.18146  2.89801  2.37887  2.77519  2.98518  4.58477  3.61503
          0.00290  6.23952  6.96186  0.61958  0.77255  2.58319  0.07854
     35   4.36458  6.16874  5.30407  4.99442  4.46088  5.09467  2.25855  5.23654  4.95913  4.78328  5.77001  5.17664  5.71932  5.25587  5.22635  1.31193  1.36134  4.90172  6.06903  1.29994     35 - -
          2.68618  4.42225  2.77519  2.73123  3.46354  2.40513  3.72494  3.29354  2.67741  2.69355  4.24690  2.90347  2.73739  3.18146  2.89801  2.37887  2.77519  2.98518  4.58477  3.61503
          0.00290  6.23952  6.96186  0.61958  0.77255  2.58319  0.07854
     36   3.98718  5.71409  5.49030  5.20085  5.29232  1.32719  2.28480  1.32792  5.11224  4.41409  5.33170  5.21910  5.49570  5.39564  5.27426  4.25933  1.36038  4.29263  6.77992  5.57365     36 - -
          2.68618  4.42225  2.77519  2.73123  3.46354  2.40513  3.72494  3.29354  2.67741  2.69355  4.24690  2.90347  2.73739  3.18146  2.89801  2.37887  2.77519  2.98518  4.58477  3.61503
          0.00290  6.23952  6.96186  0.61958  0.77255  2.58319  0.07854
     37   5.67740  7.04435  6.38235  6.40785  1.22257  1.28598  0.98548  6.13145  6.48150  5.26836  6.61628  6.09180  6.66235  6.37116  6.43355  5.69697  6.07920  5.95654  5.68210  3.93419     37 - -
          2.68618  4.42225  2.77519  2.73123  3.46354  2.40513  3.72494  3.29354  2.67741  2.69355  4.24690  2.90347  2.73739  3.18146  2.89801  2.37887  2.77519  2.98518  4.58477  3.61503
          0.00290  6.23952  6.96186  0.61958  0.77255  2.58319  0.07854
     38   4.99584  7.66143  1.35098  3.88953  6.56018  5.04104  1.13008  6.46518  4.91539  1.41928  6.87297  2.31464  5.74367  4.91607  5.61160  4.81881  5.32017  6.03642  7.90310  6.26405     38 - -
          2.68618  4.42225  2.77519  2.73123  3.46354  2.40513  3.72494  3.29354  2.67741  2.69355  4.24690  2.90347  2.73739  3.18146  2.89801  2.37887  2.77519  2.98518  4.58477  3.61503
          0.00263  6.33807  7.06041  0.61958  0.77255  2.58319  0.07854
     39   2.34042  6.55310  1.40236  3.91572  5.92954  1.49271  2.38289  5.38339  4.45583  1.45636  5.85542  4.45594  5.45810  4.63739  4.98429  4.36988  4.67621  5.02662  7.24495  5.86165     39 - -
          2.68618  4.42225  2.77519  2.73123  3.46354  2.40513  3.72494  3.29354  2.67741  2.69355  4.24690  2.90347  2.73739  3.18146  2.89801  2.37887  2.77519  2.98518  4.58477  3.61503
          0.00263  6.33807  7.06041  0.61958  0.77255  2.58319  0.07854
     40   1.53646  5.43259  4.89590  1.53870  4.53079  4.86598  2.47390  2.34475  4.31381  1.46087  4.51491  4.70914  5.25033  4.59227  4.59204  4.15000  4.07990  3.65918  6.03372  4.82339     40 - -
          2.68618  4.42225  2.77519  2.73123  3.46354  2.40513  3.72494  3.29354  2.67741  2.69355  4.24690  2.90347  2.73739  3.18146  2.89801  2.37887  2.77519  2.98518  4.58477  3.61503
          0.00263  6.33807  7.06041  0.61958  0.77255  2.58319  0.07854
     41   1.07206  5.93217  6.48034  6.30885  6.35066  4.81749  6.77075  2.31587  6.16392  5.47509  6.31069  5.68182  5.66448  6.26263  6.17001  1.34575  1.36802  5.04366  7.78090  6.70277     41 - -
          2.68618  4.42225  2.77519  2.73123  3.46354  2.40513  3.72494  3.29354  2.67741  2.69355  4.24690  2.90347  2.73739  3.18146  2.89801  2.37887  2.77519  2.98518  4.58477  3.61503
          0.00263  6.33807  7.06041  0.61958  0.77255  2.58319  0.07854
     42   4.84662  7.57947  2.21490  2.17865  6.83407  4.96977  5.59490  1.44461  4.73549  5.85396  6.73851  1.39330  1.47806  4.77250  5.42875  4.67938  5.15410  5.93180  8.01282  6.41458     42 - -
          2.68618  4.42225  2.77519  2.73123  3.46354  2.40513  3.72494  3.29354  2.67741  2.69355  4.24690  2.90347  2.73739  3.18146  2.89801  2.37887  2.77519  2.98518  4.58477  3.61503
          0.00263  6.33807  7.06041  0.61958  0.77255  2.58319  0.07854
     43   4.06344  5.98970  5.83282  5.57632  6.43374  2.27567  6.47217  5.92567  5.60310  5.60022  6.38613  5.43282  1.44097  5.80586  5.82441  1.35073  1.37435  5.21481  7.78984  2.39655     43 - -
          2.68618  4.42225  2.77519  2.73123  3.46354  2.40513  3.72494  3.29354  2.67741  2.69355  4.24690  2.90347  2.73739  3.18146  2.89801  2.37887  2.77519  2.98518  4.58477  3.61503
          0.00263  6.33807  7.06041  0.61958  0.77255  2.58319  0.07854
     44   4.48696  6.89169  1.48833  3.98462  6.35748  5.01973  5.16999  5.77272  1.38629  5.16756  5.98316  4.49244  5.47113  4.29117  1.67305  1.45241  4.69634  5.36456  7.20610  5.91345     44 - -
          2.68618  4.42225  2.77519  2.73123  3.46354  2.40513  3.72494  3.29354  2.67741  2.69355  4.24690  2.90347  2.73739  3.18146  2.89801  2.37887  2.77519  2.98518  4.58477  3.61503
          0.00263  6.33807  7.06041  0.61958  0.77255  2.58319  0.07854
     45   4.52907  6.96989  3.95348  1.37779  6.64485  4.88425  5.55730  6.19077  4.57698  5.66229  6.48274  1.40501  5.54202  4.72153  5.16529  1.12706  2.37271  5.64762  7.79827  6.29887     45 - -
          2.68618  4.42225  2.77519  2.73123  3.46354  2.40513  3.72494  3.29354  2.67741  2.69355  4.24690  2.90347  2.73739  3.18146  2.89801  2.37887  2.77519  2.98518  4.58477  3.61503
          0.00263  6.33807  7.06041  0.61958  0.77255  2.58319  0.07854
     46   1.59200  5.44804  6.06086  5.46713  2.54354  5.22985  5.64946  3.69547  5.26109  3.58651  1.61859  5.43780  5.61824  5.39336  5.27407  4.56077  1.61846  1.57596  6.13887  4.96327     46 - -
          2.68618  4.42225  2.77519  2.73123  3.46354  2.40513  3.72494  3.29354  2.67741  2.69355  4.24690  2.90347  2.73739  3.18146  2.89801  2.37887  2.77519  2.98518  4.58477  3.61503
          0.00227  6.48610  7.20845  0.61958  0.77255  2.58319  0.07854
     47   1.34929  6.55449  4.00200  1.57074  5.90713  2.79069  2.69915  5.40043  3.74999  4.87282  5.62422  4.16780  2.63068  1.62813  4.25515  3.98059  4.27546  4.95585  7.00262  5.57518     47 - -
          2.68618  4.42225  2.77519  2.73123  3.46354  2.40513  3.72494  3.29354  2.67741  2.69355  4.24690  2.90347  2.73739  3.18146  2.89801  2.37887  2.77519  2.98518  4.58477  3.61503
          0.00227  6.48610  7.20845  0.61958  0.77255  2.58319  0.07854
     48   4.38911  1.57338  6.40030  5.74700  5.32602  5.27333  6.04104  4.61207  4.81460  1.22637  5.25985  5.64799  5.86116  5.48764  1.56554  4.71006  1.59988  4.44000  6.87769  5.74654     48 - -
          2.68618  4.42225  2.77519  2.73123  3.46354  2.40513  3.72494  3.29354  2.67741  2.69355  4.24690  2.90347  2.73739  3.18146  2.89801  2.37887  2.77519  2.98518  4.58477  3.61503
          0.00227  6.48610  7.20845  0.61958  0.77255  2.58319  0.07854
     49   2.51686  5.58048  5.52006  4.95106  4.80783  5.04377  5.54213  2.44193  4.75115  3.86918  4.79915  5.13157  1.69682  5.05011  0.96122  4.37480  2.45262  2.56781  6.31152  5.12082     49 - -
          2.68618  4.42225  2.77519  2.73123  3.46354  2.40513  3.72494  3.29354  2.67741  2.69355  4.24690  2.90347  2.73739  3.18146  2.89801  2.37887  2.77519  2.98518  4.58477  3.61503
          0.00227  6.48610  7.20845  0.61958  0.77255  2.58319  0.07854
     50   4.09453  5.70873  5.13526  4.66297  4.93256  5.07851  5.50287  1.56986  4.60750  3.95494  4.89931  1.63619  5.52019  1.64124  4.89047  2.51265  4.36238  1.60089  6.43469  5.21838     50 - -
          2.68618  4.42225  2.77519  2.73123  3.46354  2.40513  3.72494  3.29354  2.67741  2.69355  4.24690  2.90347  2.73739  3.18146  2.89801  2.37887  2.77519  2.98518  4.58477  3.61503
          0.00227  6.48610  7.20845  0.61958  0.77255  2.58319  0.07854
     51   5.31268  7.14592  6.19743  5.16888  6.51759  5.83178  5.56758  5.80450  3.64891  0.72500  6.12327  5.40358  2.55886  1.91343  1.52307  5.34497  5.40552  5.64818  7.33307  6.30361     51 - -
          2.68618  4.42225  2.77519  2.73123  3.46354  2.40513  3.72494  3.29354  2.67741  2.69355  4.24690  2.90347  2.73739  3.18146  2.89801  2.37887  2.77519  2.98518  4.58477  3.61503
          0.00227  6.48610  7.20845  0.61958  0.77255  2.58319  0.07854
     52   5.04785  6.86574  6.02086  4.99176  6.28064  5.68687  5.45083  5.50566  1.46543  2.51941  5.95491  5.25605  1.63673  4.61008  1.49673  5.11830  5.15937  1.57434  7.14351  6.07155     52 - -
          2.68618  4.42225  2.77519  2.73123  3.46354  2.40513  3.72494  3.29354  2.67741  2.69355  4.24690  2.90347  2.73739  3.18146  2.89801  2.37887  2.77519  2.98518  4.58477  3.61503
          0.00227  6.48610  7.20845  0.61958  0.77255  2.58319  0.07854
     53   1.25791  5.81071  5.89092  5.38834  4.82901  5.26374  5.76928  1.56107  5.00036  3.98246  5.00510  5.45160  5.76058  1.60249  5.12254  4.64759  4.58893  4.03765  1.66680  5.09833     53 - -
          2.68618  4.42225  2.77519  2.73123  3.46354  2.40513  3.72494  3.29354  2.67741  2.69355  4.24690  2.90347  2.73739  3.18146  2.89801  2.37887  2.77519  2.98518  4.58477  3.61503
          0.00227  6.48610  7.20845  0.61958  0.77255  2.58319  0.07854
     54   1.56431  6.85800  4.13893  1.51652  6.49387  4.93379  5.49618  6.01053  4.39019  5.48814  6.27534  4.52156  5.53088  1.56642  4.91425  1.29288  4.76885  5.49579  7.61833  6.17139     54 - -
          2.68618  4.42225  2.77519  2.73123  3.46354  2.40513  3.72494  3.29354  2.67741  2.69355  4.24690  2.90347  2.73739  3.18146  2.89801  2.37887  2.77519  2.98518  4.58477  3.61503
          0.00227  6.48610  7.20845  0.61958  0.77255  2.58319  0.07854
     55   1.43110  6.16277  5.19999  1.59137  6.26256  1.55178  6.02626  5.67539  4.98663  5.34152  6.14608  5.12424  5.60915  5.25344  5.36792  4.32399  1.53349  2.72611  7.57366  6.33080     55 - -
          2.68618  4.42225  2.77519  2.73123  3.46354  2.40513  3.72494  3.29354  2.67741  2.69355  4.24690  2.90347  2.73739  3.18146  2.89801  2.37887  2.77519  2.98518  4.58477  3.61503
          0.00227  6.48610  7.20845  0.61958  0.77255  2.58319  0.07854
     56   2.52170  6.15163  7.00476  6.47326  1.63213  6.39039  6.88929  0.84909  6.35268  1.82112  4.93615  6.56402  6.60239  6.45301  6.39537  5.77636  5.16279  2.29967  7.15596  6.03118     56 - -
          2.68618  4.42225  2.77519  2.73123  3.46354  2.40513  3.72494  3.29354  2.67741  2.69355  4.24690  2.90347  2.73739  3.18146  2.89801  2.37887  2.77519  2.98518  4.58477  3.61503
          0.00227  6.48610  7.20845  0.61958  0.77255  2.58319  0.07854
     57   4.27574  6.61769  1.55270  3.99802  6.31652  4.86926  5.40573  5.81384  4.22426  5.30399  6.07420  4.51675  1.61530  4.53954  1.63199  2.45609  1.57927  5.29858  7.43287  6.02989     57 - -
          2.68618  4.42225  2.77519  2.73123  3.46354  2.40513  3.72494  3.29354  2.67741  2.69355  4.24690  2.90347  2.73739  3.18146  2.89801  2.37887  2.77519  2.98518  4.58477  3.61503
          0.23887  6.48610  1.55611  0.61958  0.77255  2.58319  0.07854
     58   4.45282  6.47314  4.83815  4.53019  2.32514  1.32676  5.51211  5.71849  4.09986  5.20454  6.09839  1.33058  5.63995  4.77576  1.31751  4.52558  4.80715  5.28541  6.92544  5.46947     58 - -
          2.68618  4.42225  2.77519  2.73123  3.46354  2.40513  3.72494  3.29354  2.67741  2.69355  4.24690  2.90347  2.73739  3.18146  2.89801  2.37887  2.77519  2.98518  4.58477  3.61503
          0.00287  6.25011  6.97246  0.61958  0.77255  2.86207  0.05885
     59   0.94202  5.95107  6.34972  6.31381  6.37805  1.28243  6.84453  5.75577  6.25080  1.28699  6.33355  5.68182  5.66048  6.33501  6.22293  4.30869  4.65316  5.15123  7.86552  6.81229     59 - -
          2.68618  4.42225  2.77519  2.73123  3.46354  2.40513  3.72494  3.29354  2.67741  2.69355  4.24690  2.90347  2.73739  3.18146  2.89801  2.37887  2.77519  2.98518  4.58477  3.61503
          0.00287  6.25011  6.97246  0.61958  0.77255  2.86207  0.05885
     60   4.37766  6.58787  4.23609  4.13652  6.48729  1.33691  1.33696  6.07142  4.40833  5.55713  6.38232  4.61912  5.52600  1.32688  4.79947  2.24094  4.77344  5.49061  7.61628  6.23455     60 - -
          2.68618  4.42225  2.77519  2.73123  3.46354  2.40513  3.72494  3.29354  2.67741  2.69355  4.24690  2.90347  2.73739  3.18146  2.89801  2.37887  2.77519  2.98518  4.58477  3.61503
          0.00287  6.25011  6.97246  0.61958  0.77255  2.86207  0.05885
     61   4.69407  6.26608  5.29876  5.14561  4.16015  2.31403  5.42511  4.93308  5.29038  1.30385  5.54036  1.33622  5.95765  5.46703  5.48270  4.88885  5.01256  4.73448  5.79973  1.30270     61 - -
          2.68618  4.42225  2.77519  2.73123  3.46354  2.40513  3.72494  3.29354  2.67741  2.69355  4.24690  2.90347  2.73739  3.18146  2.89801  2.37887  2.77519  2.98518  4.58477  3.61503
          0.00287  6.25011  6.97246  0.61958  0.77255  2.86207  0.05885
     62   4.05202  5.43585  5.98906  5.42099  4.34965  5.19685  5.54076  3.62887  5.20608  3.43542  1.39755  5.38802  5.58531  5.34121  5.22702  4.53705  1.40336  2.14941  5.97265  1.41282     62 - -
          2.68618  4.42225  2.77519  2.73123  3.46354  2.40513  3.72494  3.29354  2.67741  2.69355  4.24690  2.90347  2.73739  3.18146  2.89801  2.37887  2.77519  2.98518  4.58477  3.61503
          0.00287  6.25011  6.97246  0.61958  0.77255  2.86207  0.05885
     63   4.47746  6.32619  5.26781  4.59155  5.73838  5.18738  5.28071  0.69446  3.59898  4.64244  5.55597  4.90650  5.60861  1.66473  2.36130  2.29600  4.70077  4.74748  6.84309  5.69115     63 - -
          2.68618  4.42225  2.77519  2.73123  3.46354  2.40513  3.72494  3.29354  2.67741  2.69355  4.24690  2.90347  2.73739  3.18146  2.89801  2.37887  2.77519  2.98518  4.58477  3.61503
          0.00287  6.25011  6.97246  0.61958  0.77255  2.86207  0.05885
     64   1.36210  5.99830  6.94616  6.46892  5.23409  6.41486  7.10825  1.22849  6.40482  1.30085  4.96971  6.59792  6.61224  6.58587  6.51583  5.84471  5.06041  1.96645  7.35089  6.18444     64 - -
          2.68618  4.42225  2.77519  2.73123  3.46354  2.40513  3.72494  3.29354  2.67741  2.69355  4.24690  2.90347  2.73739  3.18146  2.89801  2.37887  2.77519  2.98518  4.58477  3.61503
          0.00287  6.25011  6.97246  0.61958  0.77255  2.86207  0.05885
     65   3.75722  5.17185  5.49220  4.89868  2.43748  4.89638  5.22726  2.39339  4.73183  2.11441  4.27179  1.48697  1.50229  4.90410  4.81930  4.20183  2.31534  3.39827  5.78859  4.60227     65 - -
          2.68618  4.42225  2.77519  2.73123  3.46354  2.40513  3.72494  3.29354  2.67741  2.69355  4.24690  2.90347  2.73739  3.18146  2.89801  2.37887  2.77519  2.98518  4.58477  3.61503
          0.00287  6.25011  6.97246  0.61958  0.77255  2.86207  0.05885
     66   1.24301  6.10668  6.46959  6.48843  6.56351  1.26079  6.96746  6.44308  6.42179  6.09559  6.88741  5.81781  5.77787  6.52234  6.37639  4.43941  4.81205  5.53867  0.96854  6.75023     66 - -
          2.68618  4.42225  2.77519  2.73123  3.46354  2.40513  3.72494  3.29354  2.67741  2.69355  4.24690  2.90347  2.73739  3.18146  2.89801  2.37887  2.77519  2.98518  4.58477  3.61503
          0.00287  6.25011  6.97246  0.61958  0.77255  2.86207  0.05885
     67   2.27632  5.48559  4.96231  4.41835  4.34036  4.89758  2.50998  1.41806  4.24524  3.67700  4.60338  4.72643  5.27950  1.20332  4.50074  4.18464  4.13114  3.75714  5.86022  2.32483     67 - -
          2.68618  4.42225  2.77519  2.73123  3.46354  2.40513  3.72494  3.29354  2.67741  2.69355  4.24690  2.90347  2.73739  3.18146  2.89801  2.37887  2.77519  2.98518  4.58477  3.61503
          0.00287  6.25011  6.97246  0.61958  0.77255  2.86207  0.05885
     68   4.71916  6.80765  0.96080  4.35638  6.76676  5.05059  6.11994  5.66004  5.42961  5.77722  6.79716  4.86573  1.31283  5.37412  6.04847  4.76664  5.18441  1.29698  8.12544  6.72723     68 - -
          2.68618  4.42225  2.77519  2.73123  3.46354  2.40513  3.72494  3.29354  2.67741  2.69355  4.24690  2.90347  2.73739  3.18146  2.89801  2.37887  2.77519  2.98518  4.58477  3.61503
          0.00287  6.25011  6.97246  0.61958  0.77255  2.86207  0.05885
     69   4.58976  6.78386  3.99678  2.14554  5.92615  1.35527  1.35549  5.52957  4.42376  1.35563  6.01329  4.49810  5.56689  4.70679  4.86282  4.56106  4.88771  5.21107  7.25784  5.83807     69 - -
          2.68618  4.42225  2.77519  2.73123  3.46354  2.40513  3.72494  3.29354  2.67741  2.69355  4.24690  2.90347  2.73739  3.18146  2.89801  2.37887  2.77519  2.98518  4.58477  3.61503
          0.00287  6.25011  6.97246  0.61958  0.77255  2.86207  0.05885
     70   2.35930  6.12903  4.01895  1.11637  5.45430  4.52984  4.74667  4.91224  3.46015  4.44231  5.22574  4.04166  4.94662  3.86994  2.31282  3.77101  2.52457  4.52830  6.60414  1.52126     70 - -
          2.68618  4.42225  2.77519  2.73123  3.46354  2.40513  3.72494  3.29354  2.67741  2.69355  4.24690  2.90347  2.73739  3.18146  2.89801  2.37887  2.77519  2.98518  4.58477  3.61503
          0.00287  6.25011  6.97246  0.61958  0.77255  2.86207  0.05885
     71   4.73754  7.42234  1.04322  1.57099  6.76547  4.88330  5.52793  6.32629  4.66617  5.78701  6.66668  4.34315  5.56106  4.70532  5.35470  1.32262  5.05664  2.33587  7.94155  6.34791     71 - -
          2.68618  4.42225  2.77519  2.73123  3.46354  2.40513  3.72494  3.29354  2.67741  2.69355  4.24690  2.90347  2.73739  3.18146  2.89801  2.37887  2.77519  2.98518  4.58477  3.61503
          0.00287  6.25011  6.97246  0.61958  0.77255  2.86207  0.05885
     72   4.27005  6.73656  1.42699  3.73892  6.16157  4.78921  5.17956  5.65250  1.41930  5.12606  2.67649  4.29295  5.31918  4.31232  4.43513  1.13567  4.53887  5.20712  7.25229  5.83144     72 - -
          2.68618  4.42225  2.77519  2.73123  3.46354  2.40513  3.72494  3.29354  2.67741  2.69355  4.24690  2.90347  2.73739  3.18146  2.89801  2.37887  2.77519  2.98518  4.58477  3.61503
          0.00265  6.32983  7.05218  0.61958  0.77255  2.86207  0.05885
     73   4.00987  6.44000  2.48822  1.43896  5.72532  4.64072  4.94982  2.71234  3.78382  1.83153  5.50780  1.48424  2.48830  4.08033  4.29752  3.96936  4.25486  4.79727  6.90115  5.49028     73 - -
          2.68618  4.42225  2.77519  2.73123  3.46354  2.40513  3.72494  3.29354  2.67741  2.69355  4.24690  2.90347  2.73739  3.18146  2.89801  2.37887  2.77519  2.98518  4.58477  3.61503
          0.00265  6.32983  7.05218  0.61958  0.77255  2.86207  0.05885
     74   5.88711  6.93952  7.02509  6.88139  2.17999  6.56086  5.38766  5.44538  6.65380  1.36902  5.98179  6.21245  6.83163  6.35260  6.46546  1.13109  6.09818  5.41108  5.47092  1.29887     74 - -
          2.68618  4.42225  2.77519  2.73123  3.46354  2.40513  3.72494  3.29354  2.67741  2.69355  4.24690  2.90347  2.73739  3.18146  2.89801  2.37887  2.77519  2.98518  4.58477  3.61503
          0.00265  6.32983  7.05218  0.61958  0.77255  2.86207  0.05885
     75   4.18668  6.00702  5.28213  5.04340  5.45069  4.92914  2.40404  5.12050  4.96604  1.40186  5.69088  5.20270  1.15228  5.34309  5.19165  1.37940  4.62596  4.76629  6.93781  5.59832     75 - -
          2.68618  4.42225  2.77519  2.73123  3.46354  2.40513  3.72494  3.29354  2.67741  2.69355  4.24690  2.90347  2.73739  3.18146  2.89801  2.37887  2.77519  2.98518  4.58477  3.61503
          0.00265  6.32983  7.05218  0.61958  0.77255  2.86207  0.05885
     76   1.42570  2.69365  1.41475  3.73698  6.16145  4.74010  5.22312  5.66556  4.10514  5.15657  5.93814  2.34733  5.29879  1.44954  4.63805  4.16649  4.50646  5.18978  7.30121  5.85841     76 - -
          2.68618  4.42225  2.77519  2.73123  3.46354  2.40513  3.72494  3.29354  2.67741  2.69355  4.24690  2.90347  2.73739  3.18146  2.89801  2.37887  2.77519  2.98518  4.58477  3.61503
          0.00265  6.32983  7.05218  0.61958  0.77255  2.13121  0.12635
     77   4.08029  5.49049  5.73561  5.15896  4.50094  5.22309  5.54747  3.72004  4.94773  2.22568  1.34213  1.57139  5.57544  2.72130  5.05251  4.53694  4.31346  1.46172  6.11379  4.94476     77 - -
          2.68618  4.42225  2.77519  2.73123  3.46354  2.40513  3.72494  3.29354  2.67741  2.69355  4.24690  2.90347  2.73739  3.18146  2.89801  2.37887  2.77519  2.98518  4.58477  3.61503
          0.00250  6.39013  7.11247  0.61958  0.77255  2.79855  0.06283
     78   2.67637  1.48959  5.77004  5.20037  5.81574  4.99132  5.86751  5.23397  1.44312  4.89966  5.77466  5.28333  2.65614  5.16085  4.66984  4.42624  4.63857  4.84427  1.17151  5.95309     78 - -
          2.68618  4.42225  2.77519  2.73123  3.46354  2.40513  3.72494  3.29354  2.67741  2.69355  4.24690  2.90347  2.73739  3.18146  2.89801  2.37887  2.77519  2.98518  4.58477  3.61503
          0.00250  6.39013  7.11247  0.61958  0.77255  2.79855  0.06283
     79   4.39514  6.91542  3.92076  1.45071  6.21837  4.85464  5.25413  5.71186  4.11580  1.21242  6.00519  1.48802  2.88892  2.58568  4.62904  4.31367  4.65387  5.29380  7.35151  5.90360     79 - -
          2.68618  4.42225  2.77519  2.73123  3.46354  2.40513  3.72494  3.29354  2.67741  2.69355  4.24690  2.90347  2.73739  3.18146  2.89801  2.37887  2.77519  2.98518  4.58477  3.61503
          0.00250  6.39013  7.11247  0.61958  0.77255  2.79855  0.06283
     80   1.39600  6.37876  6.30084  5.86619  7.06770  5.12444  6.38673  6.51395  4.73147  6.02636  6.84671  5.68231  2.62096  5.61675  0.47286  4.65531  4.99298  5.72150  8.00052  7.02311     80 - -
          2.68618  4.42225  2.77519  2.73123  3.46354  2.40513  3.72494  3.29354  2.67741  2.69355  4.24690  2.90347  2.73739  3.18146  2.89801  2.37887  2.77519  2.98518  4.58477  3.61503
          0.00250  6.39013  7.11247  0.61958  0.77255  1.73861  0.19330
     81   3.99930  5.43207  1.37038  5.00978  4.47199  5.12584  5.42689  1.58762  2.96449  2.47733  2.43146  5.15907  5.48705  5.05752  4.98414  4.42551  4.23066  3.63870  6.02470  1.66775     81 - -
          2.68618  4.42225  2.77519  2.73123  3.46354  2.40513  3.72494  3.29354  2.67741  2.69355  4.24690  2.90347  2.73739  3.18146  2.89801  2.37887  2.77519  2.98518  4.58477  3.61503
          0.00226  6.48770  7.21005  0.61958  0.77255  2.67654  0.07128
     82   4.21310  6.59587  4.42133  3.92803  6.10254  4.89771  5.11515  5.55084  3.69234  5.00090  5.77506  1.15459  5.33798  1.59720  2.33819  2.64688  1.61983  5.11159  7.08846  5.75395     82 - -
          2.68618  4.42225  2.77519  2.73123  3.46354  2.40513  3.72494  3.29354  2.67741  2.69355  4.24690  2.90347  2.73739  3.18146  2.89801  2.37887  2.77519  2.98518  4.58477  3.61503
          0.00226  6.48770  7.21005  0.61958  0.77255  1.38689  0.28748
     83   1.49589  1.42392  5.25515  4.51836  6.21207  5.40207  5.35006  5.55533  1.61052  5.04240  2.25132  4.93033  5.75018  2.76496  2.36723  4.71402  4.87175  5.24300  7.13912  5.95350     83 - -
          2.68618  4.42225  2.77519  2.73123  3.46354  2.40513  3.72494  3.29354  2.67741  2.69355  4.24690  2.90347  2.73739  3.18146  2.89801  2.37887  2.77519  2.98518  4.58477  3.61503
          0.00200  6.60965  7.33199  0.61958  0.77255  2.47680  0.08775
     84   1.32113  6.25967  4.41615  3.88611  1.79729  4.79645  5.09306  5.09151  2.80802  4.65965  5.45353  4.39190  2.06167  1.69339  4.29372  2.61482  4.27671  4.71444  6.85865  5.51411     84 - -
          2.68618  4.42225  2.77519  2.73123  3.46354  2.40513  3.72494  3.29354  2.67741  2.69355  4.24690  2.90347  2.73739  3.18146  2.89801  2.37887  2.77519  2.98518  4.58477  3.61503
          0.00200  6.60965  7.33199  0.61958  0.77255  2.47680  0.08775
     85   4.00055  1.48957  4.64418  1.72537  5.10905  2.28198  5.20394  4.48082  4.13930  2.75652  5.03978  1.76625  3.10900  4.45592  4.54429  4.14782  4.25497  2.48913  6.50344  5.23885     85 - -
          2.68618  4.42225  2.77519  2.73123  3.46354  2.40513  3.72494  3.29354  2.67741  2.69355  4.24690  2.90347  2.73739  3.18146  2.89801  2.37887  2.77519  2.98518  4.58477  3.61503
          0.00200  6.60965  7.33199  0.61958  0.77255  2.47680  0.08775
     86   4.32535  6.84882  1.42119  3.83599  6.23160  2.20828  5.23632  5.72729  2.41589  5.18805  5.95238  4.39430  1.29983  4.35309  2.94665  1.99791  4.57662  5.27520  7.30810  5.87884     86 - -
          2.68618  4.42225  2.77519  2.73123  3.46354  2.40513  3.72494  3.29354  2.67741  2.69355  4.24690  2.90347  2.73739  3.18146  2.89801  2.37887  2.77519  2.98518  4.58477  3.61503
          0.00200  6.60965  7.33199  0.61958  0.77255  2.47680  0.08775
     87   3.92090  6.41071  1.47120  3.59732  5.74559  3.06486  4.87964  5.22620  2.03971  4.71227  5.45780  4.14598  5.08014  2.73822  4.11777  1.73842  4.15394  2.78944  6.84967  1.84320     87 - -
          2.68618  4.42225  2.77519  2.73123  3.46354  2.40513  3.72494  3.29354  2.67741  2.69355  4.24690  2.90347  2.73739  3.18146  2.89801  2.37887  2.77519  2.98518  4.58477  3.61503
          0.00200  6.60965  7.33199  0.61958  0.77255  2.47680  0.08775
     88   3.90397  1.52938  4.38949  1.73631  5.18388  3.07884  4.98306  4.58102  3.82435  2.79897  5.06032  2.97057  5.15452  2.67486  4.26957  3.97801  1.76139  2.53401  6.50636  5.20061     88 - -
          2.68618  4.42225  2.77519  2.73123  3.46354  2.40513  3.72494  3.29354  2.67741  2.69355  4.24690  2.90347  2.73739  3.18146  2.89801  2.37887  2.77519  2.98518  4.58477  3.61503
          0.00200  6.60965  7.33199  0.61958  0.77255  2.47680  0.08775
     89   2.84266  6.08276  4.30682  3.74773  5.31837  4.72991  4.93150  4.73239  1.72715  2.54681  5.15492  2.96946  2.25340  1.76142  4.18174  3.93518  4.12786  2.67570  6.58595  1.82377     89 - -
          2.68618  4.42225  2.77519  2.73123  3.46354  2.40513  3.72494  3.29354  2.67741  2.69355  4.24690  2.90347  2.73739  3.18146  2.89801  2.37887  2.77519  2.98518  4.58477  3.61503
          0.00200  6.60965  7.33199  0.61958  0.77255  2.47680  0.08775
     90   1.09031  5.98135  4.57907  4.00643  5.18670  2.90113  5.08030  4.57077  2.81777  1.74045  5.07988  4.48045  5.26129  4.28583  1.99572  2.90250  4.23135  4.29846  6.52022  2.75351     90 - -
          2.68618  4.42225  2.77519  2.73123  3.46354  2.40513  3.72494  3.29354  2.67741  2.69355  4.24690  2.90347  2.73739  3.18146  2.89801  2.37887  2.77519  2.98518  4.58477  3.61503
          0.00200  6.60965  7.33199  0.61958  0.77255  2.47680  0.08775
     91   4.09187  6.63114  2.07281  1.87964  5.96972  1.56253  2.80584  5.46532  2.55496  4.93348  5.67986  4.23058  5.21023  1.73555  4.31042  2.25964  4.33066  5.01950  7.06055  5.63021     91 - -
          2.68618  4.42225  2.77519  2.73123  3.46354  2.40513  3.72494  3.29354  2.67741  2.69355  4.24690  2.90347  2.73739  3.18146  2.89801  2.37887  2.77519  2.98518  4.58477  3.61503
          0.00200  6.60965  7.33199  0.61958  0.77255  2.47680  0.08775
     92   3.90171  6.28878  4.19991  1.71094  5.59353  3.05665  4.87672  1.83441  2.38535  4.57395  5.34406  4.17917  5.08235  3.99086  2.66157  1.35014  4.13173  2.71703  6.74587  5.37057     92 - -
          2.68618  4.42225  2.77519  2.73123  3.46354  2.40513  3.72494  3.29354  2.67741  2.69355  4.24690  2.90347  2.73739  3.18146  2.89801  2.37887  2.77519  2.98518  4.58477  3.61503
          0.00200  6.60965  7.33199  0.61958  0.77255  2.47680  0.08775
     93   1.41439  6.41532  4.22941  3.66731  5.79238  3.05094  1.80769  5.26512  2.51215  4.74168  5.48821  4.20380  5.11565  4.00420  1.75587  2.26390  2.62293  4.83200  6.86572  5.47758     93 - -
          2.68618  4.42225  2.77519  2.73123  3.46354  2.40513  3.72494  3.29354  2.67741  2.69355  4.24690  2.90347  2.73739  3.18146  2.89801  2.37887  2.77519  2.98518  4.58477  3.61503
          0.00200  6.60965  7.33199  0.61958  0.77255  2.47680  0.08775
     94   4.20675  6.72116  1.18940  2.63532  6.07564  2.43411  5.09707  5.55660  1.66991  5.01441  1.78470  4.32902  5.30584  4.20544  2.59757  4.15202  4.43964  5.11963  7.12698  5.72303     94 - -
          2.68618  4.42225  2.77519  2.73123  3.46354  2.40513  3.72494  3.29354  2.67741  2.69355  4.24690  2.90347  2.73739  3.18146  2.89801  2.37887  2.77519  2.98518  4.58477  3.61503
          0.00200  6.60965  7.33199  0.61958  0.77255  2.47680  0.08775
     95   1.72322  6.56559  2.47660  1.41006  5.90677  4.73578  4.97457  5.40017  2.54608  4.86983  5.61296  2.91688  2.93720  4.07782  4.24669  1.53621  4.27057  4.95525  6.99694  5.57131     95 - -
          2.68618  4.42225  2.77519  2.73123  3.46354  2.40513  3.72494  3.29354  2.67741  2.69355  4.24690  2.90347  2.73739  3.18146  2.89801  2.37887  2.77519  2.98518  4.58477  3.61503
          0.00200  6.60965  7.33199  0.61958  0.77255  2.47680  0.08775
     96   4.20290  6.56087  4.47475  3.92954  5.94485  3.06178  5.09606  5.38025  3.69575  1.51450  5.65557  1.73431  5.34020  2.58834  1.42872  2.07954  4.42902  4.98695  6.99850  5.66594     96 - -
          2.68618  4.42225  2.77519  2.73123  3.46354  2.40513  3.72494  3.29354  2.67741  2.69355  4.24690  2.90347  2.73739  3.18146  2.89801  2.37887  2.77519  2.98518  4.58477  3.61503
          0.00200  6.60965  7.33199  0.61958  0.77255  2.47680  0.08775
     97   3.89455  6.03888  4.33202  2.67418  1.83919  4.73810  4.94387  4.67031  1.71669  4.29018  2.64063  4.28417  5.12674  4.10691  2.68809  2.35789  1.76503  2.66628  6.55128  5.23001     97 - -
          2.68618  4.42225  2.77519  2.73123  3.46354  2.40513  3.72494  3.29354  2.67741  2.69355  4.24690  2.90347  2.73739  3.18146  2.89801  2.37887  2.77519  2.98518  4.58477  3.61503
          0.00200  6.60965  7.33199  0.61958  0.77255  2.47680  0.08775
     98   3.98801  5.51511  5.29668  4.71683  2.67539  3.09726  5.35632  3.97550  2.01547  1.67626  1.77301  4.98171  2.95232  4.86148  4.83659  1.54179  4.22229  3.77578  6.12391  4.92427     98 - -
          2.68618  4.42225  2.77519  2.73123  3.46354  2.40513  3.72494  3.29354  2.67741  2.69355  4.24690  2.90347  2.73739  3.18146  2.89801  2.37887  2.77519  2.98518  4.58477  3.61503
          0.00200  6.60965  7.33199  0.61958  0.77255  2.47680  0.08775
     99   4.46995  6.65268  4.74718  2.72847  6.07307  5.15637  5.35003  5.47001  3.87571  1.41049  5.82927  4.73198  2.57112  4.49358  1.40337  1.31773  4.70666  5.12040  7.14957  5.88058     99 - -
          2.68618  4.42225  2.77519  2.73123  3.46354  2.40513  3.72494  3.29354  2.67741  2.69355  4.24690  2.90347  2.73739  3.18146  2.89801  2.37887  2.77519  2.98518  4.58477  3.61503
          0.00200  6.60965  7.33199  0.61958  0.77255  2.47680  0.08775
    100   3.86833  6.22091  2.69119  1.72212  5.50589  2.19924  4.86349  2.96815  3.62763  2.77635  5.27811  4.16421  2.95993  3.98389  1.77301  2.83760  4.09964  2.07515  6.69152  5.32005    100 - -
          2.68618  4.42225  2.77519  2.73123  3.46354  2.40513  3.72494  3.29354  2.67741  2.69355  4.24690  2.90347  2.73739  3.18146  2.89801  2.37887  2.77519  2.98518  4.58477  3.61503
          0.00200  6.60965  7.33199  0.61958  0.77255  2.47680  0.08775
    101   2.56913  6.44060  2.66012  1.69063  5.77958  2.89203  4.88753  5.26564  3.63738  4.74398  5.48568  1.76302  5.08641  3.98825  4.13458  2.34348  4.16614  4.82875  2.70882  1.84097    101 - -
          2.68618  4.42225  2.77519  2.73123  3.46354  2.40513  3.72494  3.29354  2.67741  2.69355  4.24690  2.90347  2.73739  3.18146  2.89801  2.37887  2.77519  2.98518  4.58477  3.61503
          0.00200  6.60965  7.33199  0.61958  0.77255  2.47680  0.08775
    102   1.67114  7.06359  1.53732  3.96998  6.54064  2.38496  5.50805  6.06188  4.41378  5.52892  6.31319  1.67763  1.72376  4.64472  2.82704  4.48463  4.84484  5.57574  7.66177  6.19017    102 - -
          2.68618  4.42225  2.77519  2.73123  3.46354  2.40513  3.72494  3.29354  2.67741  2.69355  4.24690  2.90347  2.73739  3.18146  2.89801  2.37887  2.77519  2.98518  4.58477  3.61503
          0.00200  6.60965  7.33199  0.61958  0.77255  2.47680  0.08775
    103   2.73338  6.00694  1.73494  2.62371  5.18769  4.96617  5.30119  4.53551  4.29195  1.06353  5.13096  4.62035  5.41082  4.56895  4.70877  2.36300  4.38744  1.93771  6.59918  5.33022    103 - -
          2.68618  4.42225  2.77519  2.73123  3.46354  2.40513  3.72494  3.29354  2.67741  2.69355  4.24690  2.90347  2.73739  3.18146  2.89801  2.37887  2.77519  2.98518  4.58477  3.61503
          0.00200  6.60965  7.33199  0.61958  0.77255  2.47680  0.08775
    104   4.43823  6.57449  1.03295  4.17372  1.72860  5.13521  5.29506  5.27164  4.31769  4.81573  5.70439  4.67573  1.89605  4.62082  2.82310  2.65117  4.68708  4.96310  6.46510  2.52538    104 - -
          2.68618  4.42225  2.77519  2.73123  3.46354  2.40513  3.72494  3.29354  2.67741  2.69355  4.24690  2.90347  2.73739  3.18146  2.89801  2.37887  2.77519  2.98518  4.58477  3.61503
          0.00200  6.60965  7.33199  0.61958  0.77255  2.47680  0.08775
    105   1.74141  5.93312  4.44503  2.55360  5.13796  4.78335  5.01389  4.52814  3.87317  4.18238  2.93824  4.37855  5.17621  2.51624  4.30982  2.21131  1.55732  1.75991  6.47998  5.18515    105 - -
          2.68618  4.42225  2.77519  2.73123  3.46354  2.40513  3.72494  3.29354  2.67741  2.69355  4.24690  2.90347  2.73739  3.18146  2.89801  2.37887  2.77519  2.98518  4.58477  3.61503
          0.00200  6.60965  7.33199  0.61958  0.77255  2.47680  0.08775
    106   3.91130  6.42471  2.61403  3.58038  5.76780  2.37250  2.80105  5.25490  1.70449  4.72910  5.46769  2.06083  2.63810  3.96484  4.10363  3.87068  2.93586  4.81475  6.85717  1.59663    106 - -
          2.68618  4.42225  2.77519  2.73123  3.46354  2.40513  3.72494  3.29354  2.67741  2.69355  4.24690  2.90347  2.73739  3.18146  2.89801  2.37887  2.77519  2.98518  4.58477  3.61503
          0.00200  6.60965  7.33199  0.61958  0.77255  2.47680  0.08775
    107   4.23630  3.05558  6.46390  6.02819  5.36246  2.19775  6.27718  1.57745  5.83399  4.43652  5.36579  5.73816  1.69558  5.95304  5.83865  1.32685  4.64501  2.12439  6.88822  5.72974    107 - -
          2.68618  4.42225  2.77519  2.73123  3.46354  2.40513  3.72494  3.29354  2.67741  2.69355  4.24690  2.90347  2.73739  3.18146  2.89801  2.37887  2.77519  2.98518  4.58477  3.61503
          0.00200  6.60965  7.33199  0.61958  0.77255  2.47680  0.08775
    108   3.86616  6.25243  4.16589  2.62467  1.85095  2.18231  4.85327  5.00273  3.61008  4.53714  5.30656  2.52184  5.05241  2.59018  2.69133  2.84665  2.91599  1.54023  6.71540  5.33574    108 - -
          2.68618  4.42225  2.77519  2.73123  3.46354  2.40513  3.72494  3.29354  2.67741  2.69355  4.24690  2.90347  2.73739  3.18146  2.89801  2.37887  2.77519  2.98518  4.58477  3.61503
          0.00200  6.60965  7.33199  0.61958  0.77255  2.47680  0.08775
    109   3.88536  6.32572  2.51641  1.70786  5.64217  4.66191  2.80518  1.82561  3.60529  4.61832  5.37502  4.14087  5.05874  3.96460  1.77604  1.95635  4.11701  2.72685  6.77536  5.38188    109 - -
          2.68618  4.42225  2.77519  2.73123  3.46354  2.40513  3.72494  3.29354  2.67741  2.69355  4.24690  2.90347  2.73739  3.18146  2.89801  2.37887  2.77519  2.98518  4.58477  3.61503
          0.00200  6.60965  7.33199  0.61958  0.77255  2.47680  0.08775
    110   3.86793  6.33034  2.70018  3.57628  5.65546  2.47790  4.83710  2.84067  2.03184  4.62689  5.37662  1.78350  5.04054  1.47597  4.06903  3.83930  4.09927  2.61068  6.77471  2.99542    110 - -
          2.68618  4.42225  2.77519  2.73123  3.46354  2.40513  3.72494  3.29354  2.67741  2.69355  4.24690  2.90347  2.73739  3.18146  2.89801  2.37887  2.77519  2.98518  4.58477  3.61503
          0.00200  6.60965  7.33199  0.61958  0.77255  2.47680  0.08775
    111   2.55917  6.01215  1.31897  3.85139  5.24830  2.22935  1.81649  4.64965  3.84941  2.80688  5.11842  4.35192  5.17201  4.18960  4.29825  2.87725  2.66712  2.53652  6.56176  5.25163    111 - -
          2.68618  4.42225  2.77519  2.73123  3.46354  2.40513  3.72494  3.29354  2.67741  2.69355  4.24690  2.90347  2.73739  3.18146  2.89801  2.37887  2.77519  2.98518  4.58477  3.61503
          0.00200  6.60965  7.33199  0.61958  0.77255  2.47680  0.08775
    112   1.71828  5.55893  5.12482  4.54981  4.68032  5.01237  5.29747  4.03142  1.48818  1.68738  4.67340  4.87033  2.95328  4.73882  4.74154  2.38819  4.20725  2.51781  6.16187  2.59422    112 - -
          2.68618  4.42225  2.77519  2.73123  3.46354  2.40513  3.72494  3.29354  2.67741  2.69355  4.24690  2.90347  2.73739  3.18146  2.89801  2.37887  2.77519  2.98518  4.58477  3.61503
          0.00200  6.60965  7.33199  0.61958  0.77255  2.47680  0.08775
    113   1.39344  2.95246  5.35540  4.77803  4.65803  5.05932  5.40051  2.51374  1.76028  3.74692  2.18753  5.02292  5.45331  4.91599  4.89383  2.38703  2.05415  3.79850  6.15600  4.95871    113 - -
          2.68618  4.42225  2.77519  2.73123  3.46354  2.40513  3.72494  3.29354  2.67741  2.69355  4.24690  2.90347  2.73739  3.18146  2.89801  2.37887  2.77519  2.98518  4.58477  3.61503
          0.00200  6.60965  7.33199  0.61958  0.77255  2.47680  0.08775
    114   3.99605  5.46978  5.46240  1.77524  1.42002  2.78707  5.40875  2.53617  4.77154  1.68074  4.58585  5.08759  2.95233  4.98688  4.94580  2.39642  4.23003  3.72385  6.08335  4.89141    114 - -
          2.68618  4.42225  2.77519  2.73123  3.46354  2.40513  3.72494  3.29354  2.67741  2.69355  4.24690  2.90347  2.73739  3.18146  2.89801  2.37887  2.77519  2.98518  4.58477  3.61503
          0.00200  6.60965  7.33199  0.61958  0.77255  2.47680  0.08775
    115   4.00274  6.46266  1.73741  3.65670  1.83052  2.70511  4.96070  5.25436  1.70058  2.88973  5.51748  1.99504  2.49185  4.07154  4.22227  3.96884  4.23856  4.84090  6.90990  5.50509    115 - -
          2.68618  4.42225  2.77519  2.73123  3.46354  2.40513  3.72494  3.29354  2.67741  2.69355  4.24690  2.90347  2.73739  3.18146  2.89801  2.37887  2.77519  2.98518  4.58477  3.61503
          0.00200  6.60965  7.33199  0.61958  0.77255  2.47680  0.08775
    116   3.95949  6.35120  2.61963  2.53444  5.64942  2.46431  1.47443  5.10316  3.68778  2.87828  5.40771  4.20831  5.12816  4.04843  1.75074  3.94218  4.19201  1.79684  6.80959  5.42828    116 - -
          2.68618  4.42225  2.77519  2.73123  3.46354  2.40513  3.72494  3.29354  2.67741  2.69355  4.24690  2.90347  2.73739  3.18146  2.89801  2.37887  2.77519  2.98518  4.58477  3.61503
          0.00200  6.60965  7.33199  0.61958  0.77255  2.47680  0.08775
    117   2.34834  6.51591  2.04412  3.68133  5.88418  4.74453  4.99677  5.37056  1.68884  4.85341  5.60222  4.23047  1.55125  4.10321  4.25486  1.72253  4.27365  4.93099  6.98799  2.64142    117 - -
          2.68618  4.42225  2.77519  2.73123  3.46354  2.40513  3.72494  3.29354  2.67741  2.69355  4.24690  2.90347  2.73739  3.18146  2.89801  2.37887  2.77519  2.98518  4.58477  3.61503
          0.00200  6.60965  7.33199  0.61958  0.77255  2.47680  0.08775
    118   1.73145  5.65249  4.88011  4.30892  4.78674  2.72708  5.20029  1.74269  1.74355  2.58251  2.58156  4.70098  5.32447  4.54913  2.43494  2.77620  4.18897  3.92429  6.23696  5.00839    118 - -
          2.68618  4.42225  2.77519  2.73123  3.46354  2.40513  3.72494  3.29354  2.67741  2.69355  4.24690  2.90347  2.73739  3.18146  2.89801  2.37887  2.77519  2.98518  4.58477  3.61503
          0.00200  6.60965  7.33199  0.61958  0.77255  2.47680  0.08775
    119   3.95846  5.84983  1.78961  4.04053  5.01028  4.86638  2.80677  1.76828  3.98117  4.07378  4.94323  4.50268  5.25080  2.52826  1.91486  4.09804  4.18867  1.74054  6.39658  2.94009    119 - -
          2.68618  4.42225  2.77519  2.73123  3.46354  2.40513  3.72494  3.29354  2.67741  2.69355  4.24690  2.90347  2.73739  3.18146  2.89801  2.37887  2.77519  2.98518  4.58477  3.61503
          0.00200  6.60965  7.33199  0.61958  0.77255  2.47680  0.08775
    120   4.97658  6.87172  4.76883  1.27740  4.74116  2.52321  2.20959  5.48888  4.91353  2.00278  6.01252  5.07715  6.03363  5.17178  5.30420  5.00025  5.22813  5.25182  6.33954  1.14298    120 - -
          2.68618  4.42225  2.77519  2.73123  3.46354  2.40513  3.72494  3.29354  2.67741  2.69355  4.24690  2.90347  2.73739  3.18146  2.89801  2.37887  2.77519  2.98518  4.58477  3.61503
          0.00200  6.60965  7.33199  0.61958  0.77255  2.47680  0.08775
    121   2.85830  2.95267  5.48529  1.77677  4.56805  5.09697  2.81506  1.69729  4.77428  3.65872  4.58000  5.09319  5.46880  4.98963  4.94546  2.51853  2.91419  1.41007  6.07833  4.88764    121 - -
          2.68618  4.42225  2.77519  2.73123  3.46354  2.40513  3.72494  3.29354  2.67741  2.69355  4.24690  2.90347  2.73739  3.18146  2.89801  2.37887  2.77519  2.98518  4.58477  3.61503
          0.00200  6.60965  7.33199  0.61958  0.77255  2.47680  0.08775
    122   3.89820  6.18313  4.25430  3.69546  5.45755  4.70774  4.90653  4.88852  1.36442  4.45995  2.99599  4.22210  2.95617  2.49049  4.13409  1.75064  2.06023  2.11616  6.67107  5.31870    122 - -
          2.68618  4.42225  2.77519  2.73123  3.46354  2.40513  3.72494  3.29354  2.67741  2.69355  4.24690  2.90347  2.73739  3.18146  2.89801  2.37887  2.77519  2.98518  4.58477  3.61503
          0.00200  6.60965  7.33199  0.61958  0.77255  2.47680  0.08775
    123   4.89019  6.81688  5.60176  4.79135  6.03563  2.87693  1.25565  2.54123  3.72868  5.01482  5.90564  5.14064  5.91448  2.13601  1.63101  4.94570  5.04045  5.23110  1.71763  5.87444    123 - -
          2.68618  4.42225  2.77519  2.73123  3.46354  2.40513  3.72494  3.29354  2.67741  2.69355  4.24690  2.90347  2.73739  3.18146  2.89801  2.37887  2.77519  2.98518  4.58477  3.61503
          0.00200  6.60965  7.33199  0.61958  0.77255  2.47680  0.08775
    124   3.92526  5.85607  2.56341  3.96970  5.02933  2.47347  2.80997  1.78428  3.95390  4.08526  4.94768  4.44440  1.80940  1.76699  4.37245  4.04990  4.15727  2.77559  2.82755  5.13043    124 - -
          2.68618  4.42225  2.77519  2.73123  3.46354  2.40513  3.72494  3.29354  2.67741  2.69355  4.24690  2.90347  2.73739  3.18146  2.89801  2.37887  2.77519  2.98518  4.58477  3.61503
          0.00200  6.60965  7.33199  0.61958  0.77255  2.47680  0.08775
    125   2.46610  7.14043  0.93141  4.12178  6.67828  2.36675  5.75458  6.18420  4.78435  1.69976  6.54003  2.10505  2.86853  4.92561  5.37356  4.68793  5.07439  5.71717  7.88747  6.41742    125 - -
          2.68618  4.42225  2.77519  2.73123  3.46354  2.40513  3.72494  3.29354  2.67741  2.69355  4.24690  2.90347  2.73739  3.18146  2.89801  2.37887  2.77519  2.98518  4.58477  3.61503
          0.00200  6.60965  7.33199  0.61958  0.77255  2.47680  0.08775
    126   4.39982  6.98114  1.68241  1.10769  6.30360  4.93425  2.25807  5.81460  4.13997  3.05945  6.04592  4.38707  5.44137  1.70719  4.67885  2.75060  4.65196  5.36324  7.40739  5.94441    126 - -
          2.68618  4.42225  2.77519  2.73123  3.46354  2.40513  3.72494  3.29354  2.67741  2.69355  4.24690  2.90347  2.73739  3.18146  2.89801  2.37887  2.77519  2.98518  4.58477  3.61503
          0.00200  6.60965  7.33199  0.61958  0.77255  2.47680  0.08775
    127   2.46835  6.53608  4.24912  2.65132  1.79714  2.08663  1.09149  5.30951  2.29232  4.83509  5.62269  4.36027  5.30041  4.23465  4.29798  4.14146  4.40137  4.92426  6.99018  5.60914    127 - -
          2.68618  4.42225  2.77519  2.73123  3.46354  2.40513  3.72494  3.29354  2.67741  2.69355  4.24690  2.90347  2.73739  3.18146  2.89801  2.37887  2.77519  2.98518  4.58477  3.61503
          0.00200  6.60965  7.33199  0.61958  0.77255  2.47680  0.08775
    128   2.71909  1.56033  4.71614  4.15191  5.10374  4.91389  2.73448  4.50431  4.03929  4.17995  5.04916  2.42257  5.32124  4.42243  2.52165  4.16384  2.66616  4.24360  6.48435  1.25976    128 - -
          2.68618  4.42225  2.77519  2.73123  3.46354  2.40513  3.72494  3.29354  2.67741  2.69355  4.24690  2.90347  2.73739  3.18146  2.89801  2.37887  2.77519  2.98518  4.58477  3.61503
          0.00200  6.60965  7.33199  0.61958  0.77255  2.47680  0.08775
    129   2.50479  6.30919  5.66815  2.48454  6.74556  1.81935  6.60487  6.18938  5.71128  5.86897  6.65748  5.54657  5.86123  5.89487  6.00892  0.81521  4.88845  1.64930  8.07675  6.90198    129 - -
          2.68618  4.42225  2.77519  2.73123  3.46354  2.40513  3.72494  3.29354  2.67741  2.69355  4.24690  2.90347  2.73739  3.18146  2.89801  2.37887  2.77519  2.98518  4.58477  3.61503
          0.00200  6.60965  7.33199  0.61958  0.77255  2.47680  0.08775
    130   2.71385  6.37596  4.10689  1.70050  5.72236  2.77964  4.82253  5.20839  2.37574  4.68123  5.41683  1.77600  5.02960  3.91897  2.38947  2.55438  4.09536  4.76744  6.80732  1.85746    130 - -
          2.68618  4.42225  2.77519  2.73123  3.46354  2.40513  3.72494  3.29354  2.67741  2.69355  4.24690  2.90347  2.73739  3.18146  2.89801  2.37887  2.77519  2.98518  4.58477  3.61503
          0.00200  6.60965  7.33199  0.61958  0.77255  2.47680  0.08775
    131   1.17946  6.02394  4.73143  4.15684  2.08869  2.89895  2.78670  4.59206  2.84029  4.24517  5.12047  4.60972  5.37155  4.41051  2.95533  4.22909  4.33574  4.33514  6.40129  1.53697    131 - -
          2.68618  4.42225  2.77519  2.73123  3.46354  2.40513  3.72494  3.29354  2.67741  2.69355  4.24690  2.90347  2.73739  3.18146  2.89801  2.37887  2.77519  2.98518  4.58477  3.61503
          0.00200  6.60965  7.33199  0.61958  0.77255  2.47680  0.08775
    132   3.96592  5.55254  5.10255  2.02778  4.66841  2.03496  5.28364  4.02164  4.45460  1.69551  4.66255  4.85496  5.38148  2.65101  4.73556  2.78985  4.19785  1.71016  2.86479  2.72141    132 - -
          2.68618  4.42225  2.77519  2.73123  3.46354  2.40513  3.72494  3.29354  2.67741  2.69355  4.24690  2.90347  2.73739  3.18146  2.89801  2.37887  2.77519  2.98518  4.58477  3.61503
          0.00200  6.60965  7.33199  0.61958  0.77255  2.47680  0.08775
    133   1.69582  1.48905  4.56561  4.01729  5.97639  1.98223  2.70706  5.41531  2.37924  4.92121  5.70267  4.51183  5.36601  1.71992  4.17984  4.18916  4.44083  4.99987  7.05602  5.72820    133 - -
          2.68618  4.42225  2.77519  2.73123  3.46354  2.40513  3.72494  3.29354  2.67741  2.69355  4.24690  2.90347  2.73739  3.18146  2.89801  2.37887  2.77519  2.98518  4.58477  3.61503
          0.00200  6.60965  7.33199  0.61958  0.77255  2.47680  0.08775
    134   1.23882  6.29622  2.12768  3.58938  5.61036  4.65030  4.84283  3.14490  1.71131  3.04342  5.34667  2.70138  2.77261  3.95072  4.07841  3.84369  2.78042  4.67032  6.74950  5.35860    134 - -
          2.68618  4.42225  2.77519  2.73123  3.46354  2.40513  3.72494  3.29354  2.67741  2.69355  4.24690  2.90347  2.73739  3.18146  2.89801  2.37887  2.77519  2.98518  4.58477  3.61503
          0.00200  6.60965  7.33199  0.61958  0.77255  2.47680  0.08775
    135   4.01781  5.50977  5.44316  4.86139  2.54243  2.72343  5.40423  3.96889  2.73898  1.67590  4.63146  5.07685  1.54289  4.96645  4.91253  2.39300  4.25375  3.77197  1.79448  4.88587    135 - -
          2.68618  4.42225  2.77519  2.73123  3.46354  2.40513  3.72494  3.29354  2.67741  2.69355  4.24690  2.90347  2.73739  3.18146  2.89801  2.37887  2.77519  2.98518  4.58477  3.61503
          0.00200  6.60965  7.33199  0.61958  0.77255  2.47680  0.08775
    136   3.96673  5.83511  1.78845  4.06998  4.99526  1.41337  5.10840  2.70290  4.01415  1.72990  4.92840  4.52679  5.26518  2.53073  2.82537  4.11610  4.19740  4.12443  2.81706  5.12764    136 - -
          2.68618  4.42225  2.77519  2.73123  3.46354  2.40513  3.72494  3.29354  2.67741  2.69355  4.24690  2.90347  2.73739  3.18146  2.89801  2.37887  2.77519  2.98518  4.58477  3.61503
          0.00200  6.60965  7.33199  0.61958  0.77255  2.47680  0.08775
    137   1.52138  6.25335  4.16984  2.39118  5.55029  3.07232  1.82572  2.82582  1.70624  2.70549  5.30780  4.15265  5.05537  3.97090  4.09281  2.83553  4.10041  4.61801  6.71636  5.33759    137 - -
          2.68618  4.42225  2.77519  2.73123  3.46354  2.40513  3.72494  3.29354  2.67741  2.69355  4.24690  2.90347  2.73739  3.18146  2.89801  2.37887  2.77519  2.98518  4.58477  3.61503
          0.00200  6.60965  7.33199  0.61958  0.77255  2.47680  0.08775
    138   2.45969  6.26348  1.78696  3.60443  2.87705  4.65688  4.84915  5.02123  1.70607  1.80983  5.31638  4.14401  5.04936  3.96187  2.61904  2.34744  2.78004  4.63075  6.72342  5.34096    138 - -
          2.68618  4.42225  2.77519  2.73123  3.46354  2.40513  3.72494  3.29354  2.67741  2.69355  4.24690  2.90347  2.73739  3.18146  2.89801  2.37887  2.77519  2.98518  4.58477  3.61503
          0.07637  6.60965  2.62855  0.61958  0.77255  2.47680  0.08775
    139   2.67556  5.63882  5.84166  5.22824  1.82917  5.25864  1.68605  4.08859  4.77514  3.84117  4.78439  5.31480  5.65192  5.17095  1.65993  4.58771  4.43408  1.28617  6.09378  4.78035    139 - -
          2.68618  4.42225  2.77519  2.73123  3.46354  2.40513  3.72494  3.29354  2.67741  2.69355  4.24690  2.90347  2.73739  3.18146  2.89801  2.37887  2.77519  2.98518  4.58477  3.61503
          0.00216  6.53543  7.25778  0.61958  0.77255  2.60585  0.07671
    140   2.54369  1.71079  5.88411  5.27844  2.34042  5.12676  5.48921  3.80317  2.52706  0.97563  4.48874  5.28716  5.50534  5.21895  5.10099  4.44298  2.71027  3.62252  6.00528  4.82897    140 - -
          2.68618  4.42225  2.77519  2.73123  3.46354  2.40513  3.72494  3.29354  2.67741  2.69355  4.24690  2.90347  2.73739  3.18146  2.89801  2.37887  2.77519  2.98518  4.58477  3.61503
          0.00216  6.53543  7.25778  0.61958  0.77255  2.60585  0.07671
    141   4.05169  5.55403  5.54766  4.97512  1.66642  5.10751  5.47953  4.02456  2.48302  1.33589  4.68133  5.14955  5.51972  5.04541  4.92676  1.42229  2.30418  3.83604  6.16668  4.95373    141 - -
          2.68618  4.42225  2.77519  2.73123  3.46354  2.40513  3.72494  3.29354  2.67741  2.69355  4.24690  2.90347  2.73739  3.18146  2.89801  2.37887  2.77519  2.98518  4.58477  3.61503
          0.00216  6.53543  7.25778  0.61958  0.77255  2.60585  0.07671
    142   3.97813  5.37354  5.82048  5.21536  4.43920  5.12886  2.55630  3.80079  5.01422  0.97855  2.64527  5.25360  5.49577  5.17459  5.06471  1.67548  2.71179  3.62107  2.44153  4.78445    142 - -
          2.68618  4.42225  2.77519  2.73123  3.46354  2.40513  3.72494  3.29354  2.67741  2.69355  4.24690  2.90347  2.73739  3.18146  2.89801  2.37887  2.77519  2.98518  4.58477  3.61503
          0.00216  6.53543  7.25778  0.61958  0.77255  1.81828  0.17710
    143   2.59141  5.65211  4.79523  4.22792  2.44754  1.78097  5.15570  4.15178  2.55969  1.71077  2.96232  4.63600  2.61836  2.19346  4.53808  4.14693  2.75832  3.92620  6.23342  4.99815    143 - -
          2.68618  4.42225  2.77519  2.73123  3.46354  2.40513  3.72494  3.29354  2.67741  2.69355  4.24690  2.90347  2.73739  3.18146  2.89801  2.37887  2.77519  2.98518  4.58477  3.61503
          0.00204  6.59020  7.31255  0.61958  0.77255  2.51322  0.08448
    144   2.72429  5.94056  1.80422  1.74489  2.64799  4.79082  5.00935  4.52349  3.86833  2.87191  2.22343  4.37536  5.17820  1.77093  4.30612  4.00628  4.14792  2.70129  6.47611  5.18057    144 - -
          2.68618  4.42225  2.77519  2.73123  3.46354  2.40513  3.72494  3.29354  2.67741  2.69355  4.24690  2.90347  2.73739  3.18146  2.89801  2.37887  2.77519  2.98518  4.58477  3.61503
          0.00197  6.62434  7.34669  0.61958  0.77255  2.51322  0.08448
    145   1.72396  5.55579  5.16383  4.58661  4.67132  5.03248  2.63530  4.02296  4.49689  2.55547  4.66748  4.89825  3.43824  4.76709  1.56950  2.80416  4.21669  2.31326  6.15610  1.79820    145 - -
          2.68618  4.42225  2.77519  2.73123  3.46354  2.40513  3.72494  3.29354  2.67741  2.69355  4.24690  2.90347  2.73739  3.18146  2.89801  2.37887  2.77519  2.98518  4.58477  3.61503
          0.00197  6.62434  7.34669  0.61958  0.77255  2.51322  0.08448
    146   4.05164  6.20466  4.49027  3.91251  5.45522  4.87199  5.03862  2.47199  2.97199  2.22620  5.28195  2.54306  2.95604  4.19402  1.74226  1.10527  4.27569  4.54529  6.69056  5.38549    146 - -
          2.68618  4.42225  2.77519  2.73123  3.46354  2.40513  3.72494  3.29354  2.67741  2.69355  4.24690  2.90347  2.73739  3.18146  2.89801  2.37887  2.77519  2.98518  4.58477  3.61503
          0.00197  6.62434  7.34669  0.61958  0.77255  2.51322  0.08448
    147   1.61625  6.28609  4.22822  1.52959  5.58791  2.81599  4.92458  5.03692  3.68891  2.36407  3.45023  2.56009  1.87518  4.04366  4.17046  3.08435  4.15997  4.65689  6.76690  5.39231    147 - -
          2.68618  4.42225  2.77519  2.73123  3.46354  2.40513  3.72494  3.29354  2.67741  2.69355  4.24690  2.90347  2.73739  3.18146  2.89801  2.37887  2.77519  2.98518  4.58477  3.61503
          0.00191  6.65875  7.38110  0.61958  0.77255  2.51322  0.08448
    148   1.41715  5.80533  5.68864  5.01117  1.78653  5.33226  5.49500  4.26492  2.11316  1.88268  4.90698  5.22690  5.68826  4.96525  1.69161  4.64201  4.51535  4.07294  3.51092  5.09267    148 - -
          2.68618  4.42225  2.77519  2.73123  3.46354  2.40513  3.72494  3.29354  2.67741  2.69355  4.24690  2.90347  2.73739  3.18146  2.89801  2.37887  2.77519  2.98518  4.58477  3.61503
          0.00191  6.65875  7.38110  0.61958  0.77255  2.51322  0.08448
    149   4.36499  5.85761  2.14107  3.34306  4.85534  5.39545  5.74525  4.14469  5.08162  0.55847  3.29958  5.30091  2.62331  5.26319  5.29568  4.73798  4.60114  2.63366  6.45979  5.28107    149 - -
          2.68618  4.42225  2.77519  2.73123  3.46354  2.40513  3.72494  3.29354  2.67741  2.69355  4.24690  2.90347  2.73739  3.18146  2.89801  2.37887  2.77519  2.98518  4.58477  3.61503
          0.00184  6.69219  7.41453  0.61958  0.77255  2.51322  0.08448
    150   4.07505  6.32475  4.44953  3.88005  5.60129  1.74688  1.53314  3.42865  3.75161  2.99992  5.39621  4.39472  5.26495  1.80417  2.66552  1.80225  4.30121  4.68151  6.79603  5.46554    150 - -
          2.68618  4.42225  2.77519  2.73123  3.46354  2.40513  3.72494  3.29354  2.67741  2.69355  4.24690  2.90347  2.73739  3.18146  2.89801  2.37887  2.77519  2.98518  4.58477  3.61503
          0.00184  6.69219  7.41453  0.61958  0.77255  2.51322  0.08448
    151   1.78204  5.49607  5.68993  3.38906  2.90234  2.88304  5.50240  1.62558  2.98068  2.14406  4.61263  5.23332  5.55559  5.13890  2.74133  4.48346  2.56002  2.09336  6.11171  4.92634    151 - -
          2.68618  4.42225  2.77519  2.73123  3.46354  2.40513  3.72494  3.29354  2.67741  2.69355  4.24690  2.90347  2.73739  3.18146  2.89801  2.37887  2.77519  2.98518  4.58477  3.61503
          0.00184  6.69219  7.41453  0.61958  0.77255  2.51322  0.08448
    152   4.06833  5.47424  5.84432  1.84566  4.56770  2.98910  5.53836  2.31931  5.06594  2.71635  4.59202  5.31433  5.58149  5.23196  5.13999  1.66716  4.30051  2.43074  2.26985  1.84006    152 - -
          2.68618  4.42225  2.77519  2.73123  3.46354  2.40513  3.72494  3.29354  2.67741  2.69355  4.24690  2.90347  2.73739  3.18146  2.89801  2.37887  2.77519  2.98518  4.58477  3.61503
          0.00184  6.69219  7.41453  0.61958  0.77255  2.51322  0.08448
    153   3.09051  6.08040  2.61260  3.85832  5.30086  2.97096  5.02464  2.83252  3.85013  1.61675  5.16185  4.36658  1.89914  1.82979  4.30322  3.13959  2.18714  4.40323  6.60288  5.28631    153 - -
          2.68618  4.42225  2.77519  2.73123  3.46354  2.40513  3.72494  3.29354  2.67741  2.69355  4.24690  2.90347  2.73739  3.18146  2.89801  2.37887  2.77519  2.98518  4.58477  3.61503
          0.00184  6.69219  7.41453  0.61958  0.77255  2.51322  0.08448
    154   4.06623  5.47912  5.80619  5.20483  1.48462  5.20908  5.52971  1.77188  1.84618  2.71842  2.78139  5.29448  3.46361  2.98890  5.12144  2.19951  4.29832  3.72826  3.50945  4.91468    154 - -
          2.68618  4.42225  2.77519  2.73123  3.46354  2.40513  3.72494  3.29354  2.67741  2.69355  4.24690  2.90347  2.73739  3.18146  2.89801  2.37887  2.77519  2.98518  4.58477  3.61503
          0.00184  6.69219  7.41453  0.61958  0.77255  2.51322  0.08448
    155   3.97008  5.98715  2.91249  2.66809  2.78295  4.84706  2.37317  4.57001  1.80561  1.93476  5.07203  4.43425  3.44638  4.26461  4.36271  4.06246  4.20154  2.19696  6.52182  1.88900    155 - -
          2.68618  4.42225  2.77519  2.73123  3.46354  2.40513  3.72494  3.29354  2.67741  2.69355  4.24690  2.90347  2.73739  3.18146  2.89801  2.37887  2.77519  2.98518  4.58477  3.61503
          0.00184  6.69219  7.41453  0.61958  0.77255  2.51322  0.08448
    156   2.40864  6.48494  4.30441  1.76241  5.88505  2.14798  5.15053  5.34805  3.93733  1.48095  5.64807  2.74248  1.84609  4.27183  4.42781  2.65047  4.37569  4.93437  7.04920  5.66202    156 - -
          2.68618  4.42225  2.77519  2.73123  3.46354  2.40513  3.72494  3.29354  2.67741  2.69355  4.24690  2.90347  2.73739  3.18146  2.89801  2.37887  2.77519  2.98518  4.58477  3.61503
          0.00184  6.69219  7.41453  0.61958  0.77255  1.92450  0.15776
    157   4.11434  5.52974  5.84137  1.89459  3.35552  3.03862  5.57594  1.82202  5.07502  2.56791  2.84624  5.33654  3.16692  5.24997  1.61455  4.55594  2.60924  2.37794  6.14753  4.96535    157 - -
          2.68618  4.42225  2.77519  2.73123  3.46354  2.40513  3.72494  3.29354  2.67741  2.69355  4.24690  2.90347  2.73739  3.18146  2.89801  2.37887  2.77519  2.98518  4.58477  3.61503
          0.00174  6.75099  7.47334  0.61958  0.77255  2.44608  0.09062
    158   2.73606  1.14604  5.99827  3.04982  1.86868  2.90828  5.61365  3.94804  5.19451  2.56082  4.63322  5.41532  3.16637  5.34243  5.23421  4.58746  2.60845  2.37154  6.13525  4.95724    158 - -
          2.68618  4.42225  2.77519  2.73123  3.46354  2.40513  3.72494  3.29354  2.67741  2.69355  4.24690  2.90347  2.73739  3.18146  2.89801  2.37887  2.77519  2.98518  4.58477  3.61503
          0.00174  6.75099  7.47334  0.61958  0.77255  2.44608  0.09062
    159   3.16489  5.58397  5.53874  4.95257  3.37596  5.19862  5.49959  4.03365  4.83616  1.79176  4.69856  5.16995  3.16647  1.89210  1.89811  3.38450  1.86274  2.50238  2.63660  5.00151    159 - -
          2.68618  4.42225  2.77519  2.73123  3.46354  2.40513  3.72494  3.29354  2.67741  2.69355  4.24690  2.90347  2.73739  3.18146  2.89801  2.37887  2.77519  2.98518  4.58477  3.61503
          0.00174  6.75099  7.47334  0.61958  0.77255  1.39977  0.28323
    160   4.07571  6.07150  4.62680  1.64083  2.08316  3.16468  1.99399  4.64719  4.04868  2.47205  2.81279  3.46499  5.34539  4.38518  2.98888  3.24618  4.30716  4.37454  6.60969  1.98394    160 - -
          2.68618  4.42225  2.77519  2.73123  3.46354  2.40513  3.72494  3.29354  2.67741  2.69355  4.24690  2.90347  2.73739  3.18146  2.89801  2.37887  2.77519  2.98518  4.58477  3.61503
          0.00163  6.81862  7.54096  0.61958  0.77255  2.27170  0.10885
    161   4.11494  5.95788  2.15723  4.25973  5.11510  3.29435  5.28404  1.96525  4.22995  3.24251  3.65048  1.97382  2.41695  4.55040  2.74074  3.02338  2.87580  3.28014  2.02175  5.26465    161 - -
          2.68618  4.42225  2.77519  2.73123  3.46354  2.40513  3.72494  3.29354  2.67741  2.69355  4.24690  2.90347  2.73739  3.18146  2.89801  2.37887  2.77519  2.98518  4.58477  3.61503
          0.00159  6.84224  7.56459  0.61958  0.77255  1.49974  0.25256
    162   4.21078  6.16261  4.83349  4.27602  5.38180  1.83108  5.35850  4.76536  4.23008  1.62762  2.77817  1.57803  2.54976  4.57933  2.02093  3.35160  3.46873  4.49368  6.74472  5.46858    162 - -
          2.68618  4.42225  2.77519  2.73123  3.46354  2.40513  3.72494  3.29354  2.67741  2.69355  4.24690  2.90347  2.73739  3.18146  2.89801  2.37887  2.77519  2.98518  4.58477  3.61503
          0.00148  6.91118  7.63352  0.61958  0.77255  2.14380  0.12467
    163   2.45819  3.45496  3.01400  2.70087  5.11281  5.13802  5.38293  4.47931  4.36808  1.70333  5.06596  4.83486  5.51951  3.08474  4.74546  1.58772  4.41540  2.07631  6.53959  2.05580    163 - -
          2.68618  4.42225  2.77519  2.73123  3.46354  2.40513  3.72494  3.29354  2.67741  2.69355  4.24690  2.90347  2.73739  3.18146  2.89801  2.37887  2.77519  2.98518  4.58477  3.61503
          0.00148  6.91118  7.63352  0.61958  0.77255  2.14380  0.12467
    164   3.04312  6.55604  2.64842  1.81046  5.87850  3.55071  5.07297  1.95495  2.62514  3.52020  5.60272  4.36004  2.09210  4.17706  4.30587  2.94671  2.49575  4.93448  2.11492  5.60560    164 - -
          2.68618  4.42225  2.77519  2.73123  3.46354  2.40513  3.72494  3.29354  2.67741  2.69355  4.24690  2.90347  2.73739  3.18146  2.89801  2.37887  2.77519  2.98518  4.58477  3.61503
          0.00148  6.91118  7.63352  0.61958  0.77255  2.14380  0.12467
    165   1.68470  5.81751  5.31252  3.08910  3.14574  2.85529  5.51999  4.29005  4.66941  2.23352  4.92661  5.07782  2.08898  3.54849  3.53312  4.50776  1.86735  2.32271  6.41423  2.72179    165 - -
          2.68618  4.42225  2.77519  2.73123  3.46354  2.40513  3.72494  3.29354  2.67741  2.69355  4.24690  2.90347  2.73739  3.18146  2.89801  2.37887  2.77519  2.98518  4.58477  3.61503
          0.00148  6.91118  7.63352  0.61958  0.77255  2.14380  0.12467
    166   2.63461  6.60548  4.34561  2.28784  5.95002  2.34128  5.05725  3.76315  2.29138  2.66298  5.64629  2.02036  3.02059  1.99366  2.02228  4.05883  4.32740  3.69706  7.03843  5.62791    166 - -
          2.68618  4.42225  2.77519  2.73123  3.46354  2.40513  3.72494  3.29354  2.67741  2.69355  4.24690  2.90347  2.73739  3.18146  2.89801  2.37887  2.77519  2.98518  4.58477  3.61503
          0.00148  6.91118  7.63352  0.61958  0.77255  2.14380  0.12467
    167   2.25692  6.56675  4.40403  2.55019  5.88338  2.09331  2.09594  5.34978  3.24589  1.72742  3.57682  4.39098  2.59778  3.31769  3.39732  2.87219  3.46614  2.87578  7.01684  5.62372    167 - -
          2.68618  4.42225  2.77519  2.73123  3.46354  2.40513  3.72494  3.29354  2.67741  2.69355  4.24690  2.90347  2.73739  3.18146  2.89801  2.37887  2.77519  2.98518  4.58477  3.61503
          0.00144  6.94081  7.66315  0.61958  0.77255  2.14380  0.12467
    168   1.71219  3.06526  4.68275  2.94156  5.63992  5.09632  5.30316  5.04999  3.35411  3.03733  2.31635  4.63861  1.93254  2.84351  3.02213  3.33040  1.92549  2.80316  6.92448  5.59908    168 - -
          2.68618  4.42225  2.77519  2.73123  3.46354  2.40513  3.72494  3.29354  2.67741  2.69355  4.24690  2.90347  2.73739  3.18146  2.89801  2.37887  2.77519  2.98518  4.58477  3.61503
          0.00128  7.05777  7.78012  0.61958  0.77255  2.14380  0.12467
    169   2.36450  5.77070  6.29472  5.68323  1.98240  2.33023  5.88098  4.20367  5.48045  1.87949  3.61953  5.69418  2.18648  3.40564  5.50850  3.08723  1.67789  3.02130  3.82695  5.21436    169 - -
          2.68618  4.42225  2.77519  2.73123  3.46354  2.40513  3.72494  3.29354  2.67741  2.69355  4.24690  2.90347  2.73739  3.18146  2.89801  2.37887  2.77519  2.98518  4.58477  3.61503
          0.00128  7.05777  7.78012  0.61958  0.77255  2.14380  0.12467
    170   1.97642  5.79142  6.15261  5.54981  4.88770  2.64811  5.85350  2.07957  3.73441  1.00240  4.90979  5.62600  5.89575  5.54278  2.73176  2.59150  3.62893  2.74727  6.41066  5.22976    170 - -
          2.68618  4.42225  2.77519  2.73123  3.46354  2.40513  3.72494  3.29354  2.67741  2.69355  4.24690  2.90347  2.73739  3.18146  2.89801  2.37887  2.77519  2.98518  4.58477  3.61503
          0.00128  7.05777  7.78012  0.61958  0.77255  1.44643  0.26841
    171   2.17012  6.01381  2.39290  4.90450  3.19196  3.76897  3.93501  3.44538  2.85077  2.13051  2.72675  3.23123  2.88354  5.11419  5.13677  2.21156  4.63196  2.38824  6.60934  2.23245    171 - -
          2.68618  4.42225  2.77519  2.73123  3.46354  2.40513  3.72494  3.29354  2.67741  2.69355  4.24690  2.90347  2.73739  3.18146  2.89801  2.37887  2.77519  2.98518  4.58477  3.61503
          0.00119  7.12753  7.84987  0.61958  0.77255  0.35818  1.20046
    172   3.09128  6.82248  3.63735  3.16868  2.36443  2.33424  3.62233  2.83714  4.09336  1.69073  5.86988  3.46057  1.70556  3.56485  2.91038  2.76280  3.29632  5.19942  7.27065  5.87553    172 - -
          2.68618  4.42225  2.77519  2.73123  3.46354  2.40513  3.72494  3.29354  2.67741  2.69355  4.24690  2.90347  2.73739  3.18146  2.89801  2.37887  2.77519  2.98518  4.58477  3.61503
          0.00107  7.23251  7.95485  0.61958  0.77255  1.18324  0.36569
    173   2.64757  4.03723  3.64964  1.55497  3.86880  2.61692  3.63220  2.26144  2.34001  2.88059  4.35622  3.67485  2.84291  4.46032  3.34494  3.40731  2.34664  3.82575  7.28488  5.88818    173 - -
          2.68618  4.42225  2.77519  2.73123  3.46354  2.40513  3.72494  3.29354  2.67741  2.69355  4.24690  2.90347  2.73739  3.18146  2.89801  2.37887  2.77519  2.98518  4.58477  3.61503
          0.00106  7.24411  7.96645  0.61958  0.77255  1.18324  0.36569
    174   2.72679  6.48828  1.36420  4.37255  3.94868  1.78358  3.64929  5.08554  2.61829  2.69988  5.57072  4.87149  2.08305  4.70026  4.80287  4.51022  2.99776  2.44426  7.01853  5.71589    174 - -
          2.68618  4.42225  2.77519  2.73123  3.46354  2.40513  3.72494  3.29354  2.67741  2.69355  4.24690  2.90347  2.73739  3.18146  2.89801  2.37887  2.77519  2.98518  4.58477  3.61503
          0.11144  7.24411  2.25624  0.61958  0.77255  1.18324  0.36569
    175   1.61838  2.75746  3.70257  3.36785  2.70924  5.49323  3.08627  3.74843  5.03422  2.86597  5.06585  5.40270  3.02348  5.28156  3.03002  1.70867  4.65427  1.95493  6.55862  3.52770    175 - -
          2.68618  4.42225  2.77519  2.73123  3.46354  2.40513  3.72494  3.29354  2.67741  2.69355  4.24690  2.90347  2.73739  3.18146  2.89801  2.37887  2.77519  2.98518  4.58477  3.61503
          0.00119  7.13385  7.85620  0.61958  0.77255  2.05129  0.13762
    176   1.95683  6.82214  2.70667  1.34070  6.16800  3.73645  3.56147  5.65452  3.39772  2.22457  3.21536  4.55032  2.43247  3.18663  3.35874  3.19885  3.04529  5.21320  7.25435  3.88101    176 - -
          2.68618  4.42225  2.77519  2.73123  3.46354  2.40513  3.72494  3.29354  2.67741  2.69355  4.24690  2.90347  2.73739  3.18146  2.89801  2.37887  2.77519  2.98518  4.58477  3.61503
          0.00115  7.16472  7.88707  0.61958  0.77255  2.05129  0.13762
    177   1.78228  4.43555  3.51196  3.26297  6.15403  2.86482  2.97265  4.01082  3.11647  2.26215  5.85421  4.55458  2.77496  3.25796  2.86005  1.88138  3.82610  5.20128  7.24747  2.09497    177 - -
          2.68618  4.42225  2.77519  2.73123  3.46354  2.40513  3.72494  3.29354  2.67741  2.69355  4.24690  2.90347  2.73739  3.18146  2.89801  2.37887  2.77519  2.98518  4.58477  3.61503
          0.00115  7.16472  7.88707  0.61958  0.77255  2.05129  0.13762
    178   1.71375  6.64125  2.77033  2.73766  2.30572  5.13786  5.33485  4.16366  4.10770  2.88964  3.51889  3.11023  1.64463  3.45089  3.58075  2.55965  3.59851  4.99162  3.38012  3.87473    178 - -
          2.68618  4.42225  2.77519  2.73123  3.46354  2.40513  3.72494  3.29354  2.67741  2.69355  4.24690  2.90347  2.73739  3.18146  2.89801  2.37887  2.77519  2.98518  4.58477  3.61503
          0.00115  7.16472  7.88707  0.61958  0.77255  2.05129  0.13762
    179   1.46729  6.60456  4.69404  2.67040  2.60776  3.53540  5.35007  4.12039  1.96502  3.02874  5.66919  3.51893  2.02254  4.48550  3.58873  2.47098  3.85281  3.20959  3.74025  5.74134    179 - -
          2.68618  4.42225  2.77519  2.73123  3.46354  2.40513  3.72494  3.29354  2.67741  2.69355  4.24690  2.90347  2.73739  3.18146  2.89801  2.37887  2.77519  2.98518  4.58477  3.61503
          0.00115  7.16472  7.88707  0.61958  0.77255  2.05129  0.13762
    180   1.65262  6.82093  2.20615  2.66665  6.16488  2.49813  5.27371  5.65017  3.26390  1.83556  5.86195  3.40176  2.14070  3.73857  4.50196  2.38585  4.54382  3.16648  7.25425  5.84378    180 - -
          2.68618  4.42225  2.77519  2.73123  3.46354  2.40513  3.72494  3.29354  2.67741  2.69355  4.24690  2.90347  2.73739  3.18146  2.89801  2.37887  2.77519  2.98518  4.58477  3.61503
          0.00115  7.16472  7.88707  0.61958  0.77255  2.05129  0.13762
    181   1.74984  6.79997  4.56972  1.42653  6.13559  2.87799  5.27735  5.61494  3.28497  2.89697  5.84312  4.56048  2.99667  3.18945  2.07688  3.70447  2.52897  2.95911  3.65670  5.83317    181 - -
          2.68618  4.42225  2.77519  2.73123  3.46354  2.40513  3.72494  3.29354  2.67741  2.69355  4.24690  2.90347  2.73739  3.18146  2.89801  2.37887  2.77519  2.98518  4.58477  3.61503
          0.00115  7.16472  7.88707  0.61958  0.77255  2.05129  0.13762
    182   1.84537  2.09853  3.47371  3.50198  5.57712  3.37255  3.27587  2.92138  4.32122  2.63698  4.16637  3.39828  2.68280  2.23932  4.75792  2.43492  3.66857  2.63807  3.77114  5.62662    182 - -
          2.68618  4.42225  2.77519  2.73123  3.46354  2.40513  3.72494  3.29354  2.67741  2.69355  4.24690  2.90347  2.73739  3.18146  2.89801  2.37887  2.77519  2.98518  4.58477  3.61503
          0.00115  7.16472  7.88707  0.61958  0.77255  2.05129  0.13762
    183   2.57949  5.87658  6.42499  2.87445  2.04048  5.66190  5.99361  2.57786  4.21822  1.15178  2.78641  5.81276  3.63764  5.74252  2.21877  3.99662  4.72858  2.85420  6.49781  3.46026    183 - -
          2.68618  4.42225  2.77519  2.73123  3.46354  2.40513  3.72494  3.29354  2.67741  2.69355  4.24690  2.90347  2.73739  3.18146  2.89801  2.37887  2.77519  2.98518  4.58477  3.61503
          0.00113  7.17943  7.90177  0.61958  0.77255  2.05129  0.13762
    184   1.41985  6.81652  2.72046  4.02430  6.15393  3.55468  5.28867  3.01079  2.17895  3.26834  5.85919  4.57126  3.84210  3.06211  1.74801  2.24647  3.12237  3.56795  7.25381  5.84753    184 - -
          2.68618  4.42225  2.77519  2.73123  3.46354  2.40513  3.72494  3.29354  2.67741  2.69355  4.24690  2.90347  2.73739  3.18146  2.89801  2.37887  2.77519  2.98518  4.58477  3.61503
          0.00113  7.17943  7.90177  0.61958  0.77255  2.05129  0.13762
    185   1.56056  6.12292  2.53443  3.19174  2.29183  2.08113  5.70577  3.30138  3.36336  2.66913  3.02279  3.69421  3.15200  5.06968  5.11101  4.69569  3.81410  3.33504  2.32429  5.48444    185 - -
          2.68618  4.42225  2.77519  2.73123  3.46354  2.40513  3.72494  3.29354  2.67741  2.69355  4.24690  2.90347  2.73739  3.18146  2.89801  2.37887  2.77519  2.98518  4.58477  3.61503
          0.00112  7.19354  7.91589  0.61958  0.77255  2.05129  0.13762
    186   1.92747  6.84819  2.35666  3.08458  6.19456  2.99259  2.03540  5.68145  2.76014  5.15402  5.88851  4.57476  2.41839  3.76118  1.78646  3.31585  2.73319  2.81577  7.28009  5.86836    186 - -
          2.68618  4.42225  2.77519  2.73123  3.46354  2.40513  3.72494  3.29354  2.67741  2.69355  4.24690  2.90347  2.73739  3.18146  2.89801  2.37887  2.77519  2.98518  4.58477  3.61503
          0.00112  7.19354  7.91589  0.61958  0.77255  2.05129  0.13762
    187   1.99855  2.37750  2.14676  3.56317  2.99771  5.30561  3.61115  2.15555  2.62561  2.03121  5.42724  4.92592  3.28604  3.19968  4.84902  2.98046  3.81587  2.99480  6.88737  5.61108    187 - -
          2.68618  4.42225  2.77519  2.73123  3.46354  2.40513  3.72494  3.29354  2.67741  2.69355  4.24690  2.90347  2.73739  3.18146  2.89801  2.37887  2.77519  2.98518  4.58477  3.61503
          0.00112  7.19354  7.91589  0.61958  0.77255  2.05129  0.13762
    188   1.83929  6.83712  4.59053  1.73370  6.17791  2.47925  4.14383  3.99915  1.95705  2.18262  3.66935  4.58191  3.01002  3.06509  2.16607  4.30176  4.56849  5.22547  7.27218  5.86428    188 - -
          2.68618  4.42225  2.77519  2.73123  3.46354  2.40513  3.72494  3.29354  2.67741  2.69355  4.24690  2.90347  2.73739  3.18146  2.89801  2.37887  2.77519  2.98518  4.58477  3.61503
          0.00112  7.19354  7.91589  0.61958  0.77255  2.05129  0.13762
    189   3.26248  6.84817  3.78688  2.44728  6.19458  3.23111  3.03372  3.63177  1.89317  3.05060  5.88848  3.53244  2.48279  2.28369  2.97895  1.49752  4.56552  5.23953  7.28005  3.53986    189 - -
          2.68618  4.42225  2.77519  2.73123  3.46354  2.40513  3.72494  3.29354  2.67741  2.69355  4.24690  2.90347  2.73739  3.18146  2.89801  2.37887  2.77519  2.98518  4.58477  3.61503
          0.08089  7.19354  2.56452  0.61958  0.77255  2.05129  0.13762
    190   3.00323  3.12883  1.71869  3.46282  1.96427  5.05989  3.43783  5.48373  3.16052  3.60967  5.75480  3.62709  3.06919  4.35801  1.86372  3.34496  3.25868  3.12691  7.15774  2.51140    190 - -
          2.68618  4.42225  2.77519  2.73123  3.46354  2.40513  3.72494  3.29354  2.67741  2.69355  4.24690  2.90347  2.73739  3.18146  2.89801  2.37887  2.77519  2.98518  4.58477  3.61503
          0.12038  7.11386  2.18386  0.61958  0.77255  2.39112  0.09599
    191   1.46083  6.64238  2.08136  2.69443  3.30372  4.94829  5.13699  5.44753  2.71486  2.68215  5.68707  2.91083  5.34140  1.97395  4.36800  3.16316  3.62555  3.10518  3.47075  3.62578    191 - -
          2.68618  4.42225  2.77519  2.73123  3.46354  2.40513  3.72494  3.29354  2.67741  2.69355  4.24690  2.90347  2.73739  3.18146  2.89801  2.37887  2.77519  2.98518  4.58477  3.61503
          0.00136  6.99483  7.71718  0.61958  0.77255  0.59129  0.80657
    192   2.49352  6.70645  3.30235  1.29295  5.99278  5.14948  5.34397  3.48571  3.54271  2.74874  5.76306  3.90526  3.28307  3.12587  4.58753  3.34442  2.86902  2.22057  3.54808  2.08731    192 - -
          2.68618  4.42225  2.77519  2.73123  3.46354  2.40513  3.72494  3.29354  2.67741  2.69355  4.24690  2.90347  2.73739  3.18146  2.89801  2.37887  2.77519  2.98518  4.58477  3.61503
          0.00112  7.19354  7.91589  0.61958  0.77255  2.05129  0.13762
    193   2.51734  6.83034  1.88510  2.10395  6.16850  2.54669  5.30029  3.02749  2.02312  2.00692  3.67883  3.85867  3.25815  4.39886  3.01385  3.65032  3.52956  3.24674  7.26717  5.86042    193 - -
          2.68618  4.42225  2.77519  2.73123  3.46354  2.40513  3.72494  3.29354  2.67741  2.69355  4.24690  2.90347  2.73739  3.18146  2.89801  2.37887  2.77519  2.98518  4.58477  3.61503
          0.00112  7.19354  7.91589  0.61958  0.77255  2.05129  0.13762
    194   2.80149  6.83729  3.10163  2.00104  2.81968  3.13963  5.29809  5.66197  3.55555  1.43875  5.87892  2.91475  2.46803  4.39562  2.30543  3.42639  2.97040  5.22592  7.27221  3.29212    194 - -
          2.68618  4.42225  2.77519  2.73123  3.46354  2.40513  3.72494  3.29354  2.67741  2.69355  4.24690  2.90347  2.73739  3.18146  2.89801  2.37887  2.77519  2.98518  4.58477  3.61503
          0.00112  7.19354  7.91589  0.61958  0.77255  2.05129  0.13762
    195   1.82464  7.06095  2.61868  2.70462  6.40707  3.97250  4.28061  5.89378  2.27327  5.36668  1.71222  4.78831  3.20960  3.65609  3.60812  3.29525  2.03490  5.45215  3.86795  2.54696    195 - -
          2.68618  4.42225  2.77519  2.73123  3.46354  2.40513  3.72494  3.29354  2.67741  2.69355  4.24690  2.90347  2.73739  3.18146  2.89801  2.37887  2.77519  2.98518  4.58477  3.61503
          0.00088  7.43676  8.15911  0.61958  0.77255  2.05129  0.13762
    196   2.00025  6.99981  1.71077  2.11147  3.16469  2.23104  5.57113  5.76421  4.32355  1.69149  3.42320  3.76811  4.37261  3.72489  4.80874  2.50162  4.82048  4.23933  7.45698  6.07124    196 - -
          2.68618  4.42225  2.77519  2.73123  3.46354  2.40513  3.72494  3.29354  2.67741  2.69355  4.24690  2.90347  2.73739  3.18146  2.89801  2.37887  2.77519  2.98518  4.58477  3.61503
          0.00085  7.47114  8.19349  0.61958  0.77255  2.05129  0.13762
    197   3.47109  7.10132  3.29180  1.37580  3.31407  1.79337  3.62119  5.92910  2.87166  2.64637  4.01296  3.71855  3.79160  4.65390  3.65702  1.79400  4.82637  3.79688  7.53516  3.86071    197 - -
          2.68618  4.42225  2.77519  2.73123  3.46354  2.40513  3.72494  3.29354  2.67741  2.69355  4.24690  2.90347  2.73739  3.18146  2.89801  2.37887  2.77519  2.98518  4.58477  3.61503
          0.00083  7.48910  8.21144  0.61958  0.77255  2.05129  0.13762
    198   2.36466  6.94522  2.92588  2.01576  3.92940  5.43154  3.65125  3.71397  3.80358  2.34520  3.65940  4.20055  1.75651  4.75404  2.21175  2.44513  3.98165  2.84429  7.42287  3.50392    198 - -
          2.68618  4.42225  2.77519  2.73123  3.46354  2.40513  3.72494  3.29354  2.67741  2.69355  4.24690  2.90347  2.73739  3.18146  2.89801  2.37887  2.77519  2.98518  4.58477  3.61503
          0.00082  7.50035  8.22270  0.61958  0.77255  2.05129  0.13762
    199   1.64282  7.11620  2.05730  2.28362  6.46160  3.43888  3.21228  4.30903  2.92674  2.15374  6.15677  2.52949  3.26568  4.66171  3.09898  2.98221  3.85802  3.40256  7.54869  3.24660    199 - -
          2.68618  4.42225  2.77519  2.73123  3.46354  2.40513  3.72494  3.29354  2.67741  2.69355  4.24690  2.90347  2.73739  3.18146  2.89801  2.37887  2.77519  2.98518  4.58477  3.61503
          0.00082  7.50035  8.22270  0.61958  0.77255  2.05129  0.13762
    200   2.16148  7.10874  3.42979  3.47817  1.78375  2.23422  3.21238  5.93441  2.15480  3.87500  4.45880  3.33955  3.32866  3.98141  3.49237  3.04413  3.74210  2.07409  7.54332  3.30773    200 - -
          2.68618  4.42225  2.77519  2.73123  3.46354  2.40513  3.72494  3.29354  2.67741  2.69355  4.24690  2.90347  2.73739  3.18146  2.89801  2.37887  2.77519  2.98518  4.58477  3.61503
          0.00082  7.50035  8.22270  0.61958  0.77255  2.05129  0.13762
    201   2.50840  6.74186  2.69806  3.58412  4.06429  5.51301  2.83171  1.53129  3.91299  1.78105  5.82155  4.11426  5.90098  3.32905  3.79043  2.94058  2.21900  2.72135  7.26616  3.53990    201 - -
          2.68618  4.42225  2.77519  2.73123  3.46354  2.40513  3.72494  3.29354  2.67741  2.69355  4.24690  2.90347  2.73739  3.18146  2.89801  2.37887  2.77519  2.98518  4.58477  3.61503
          0.00082  7.50035  8.22270  0.61958  0.77255  2.05129  0.13762
    202   2.52757  2.61068  2.64829  3.14255  3.00923  5.48964  2.73555  3.76288  2.09015  2.35791  2.59561  3.30547  3.37150  4.85955  3.32820  3.30559  2.52584  3.98434  3.93822  3.54363    202 - -
          2.68618  4.42225  2.77519  2.73123  3.46354  2.40513  3.72494  3.29354  2.67741  2.69355  4.24690  2.90347  2.73739  3.18146  2.89801  2.37887  2.77519  2.98518  4.58477  3.61503
          0.00082  7.50035  8.22270  0.61958  0.77255  2.05129  0.13762
    203   2.09809  7.09959  1.90027  2.92584  6.43728  1.79431  3.21250  3.87148  4.30852  2.91859  6.14219  4.05746  3.82670  3.87251  3.59514  2.04696  3.22750  2.50680  7.53672  3.30733    203 - -
          2.68618  4.42225  2.77519  2.73123  3.46354  2.40513  3.72494  3.29354  2.67741  2.69355  4.24690  2.90347  2.73739  3.18146  2.89801  2.37887  2.77519  2.98518  4.58477  3.61503
          0.13901  7.50035  2.04620  0.61958  0.77255  2.05129  0.13762
    204   1.48925  6.82781  3.96269  2.76664  2.87861  2.41652  2.62603  2.29553  2.85828  4.08998  3.32563  2.28775  4.29204  4.64552  4.76714  3.12061  3.17070  3.57284  7.30682  4.21430    204 - -
          2.68618  4.42225  2.77519  2.73123  3.46354  2.40513  3.72494  3.29354  2.67741  2.69355  4.24690  2.90347  2.73739  3.18146  2.89801  2.37887  2.77519  2.98518  4.58477  3.61503
          0.00093  7.37512  8.09746  0.61958  0.77255  2.70678  0.06908
    205   2.18632  7.00396  3.02382  2.00992  3.21281  3.19767  3.06707  5.83495  3.29705  3.36930  6.04463  3.83691  2.04238  4.55059  2.78196  2.48194  2.31010  2.40577  7.43667  6.02573    205 - -
          2.68618  4.42225  2.77519  2.73123  3.46354  2.40513  3.72494  3.29354  2.67741  2.69355  4.24690  2.90347  2.73739  3.18146  2.89801  2.37887  2.77519  2.98518  4.58477  3.61503
          0.10736  7.37512  2.29098  0.61958  0.77255  2.70678  0.06908
    206   3.17140  6.01093  3.12362  5.68237  3.58250  5.72515  3.16003  3.60230  2.71031  1.83610  3.34446  5.79344  2.99057  5.70409  5.62631  1.88291  1.89115  2.06577  6.62790  2.90255    206 - -
          2.68618  4.42225  2.77519  2.73123  3.46354  2.40513  3.72494  3.29354  2.67741  2.69355  4.24690  2.90347  2.73739  3.18146  2.89801  2.37887  2.77519  2.98518  4.58477  3.61503
          0.00101  7.29257  8.01492  0.61958  0.77255  2.99331  0.05142
    207   3.02706  6.93265  2.69201  1.74160  3.68824  2.65696  2.39735  5.76467  3.29975  2.22049  5.97316  4.66148  3.21583  2.69786  2.97507  2.02452  3.70494  4.08317  3.64048  5.95369    207 - -
          2.68618  4.42225  2.77519  2.73123  3.46354  2.40513  3.72494  3.29354  2.67741  2.69355  4.24690  2.90347  2.73739  3.18146  2.89801  2.37887  2.77519  2.98518  4.58477  3.61503
          0.00101  7.29257  8.01492  0.61958  0.77255  2.99331  0.05142
    208   2.51072  6.93100  3.84297  2.79455  6.27588  2.17721  3.18869  4.19141  3.19474  1.94875  5.97171  2.68420  5.58814  3.44412  3.13660  1.87706  2.27573  2.64088  7.36381  5.95297    208 - -
          2.68618  4.42225  2.77519  2.73123  3.46354  2.40513  3.72494  3.29354  2.67741  2.69355  4.24690  2.90347  2.73739  3.18146  2.89801  2.37887  2.77519  2.98518  4.58477  3.61503
          0.00101  7.29257  8.01492  0.61958  0.77255  2.99331  0.05142
    209   2.07534  4.75484  2.85055  2.46567  3.65267  2.41828  4.25608  3.51177  3.24173  2.48742  3.03563  3.99198  4.17829  2.98697  2.12866  2.45726  4.67976  2.38124  7.36014  5.95995    209 - -
          2.68618  4.42225  2.77519  2.73123  3.46354  2.40513  3.72494  3.29354  2.67741  2.69355  4.24690  2.90347  2.73739  3.18146  2.89801  2.37887  2.77519  2.98518  4.58477  3.61503
          0.00098  7.31971  8.04206  0.61958  0.77255  2.99331  0.05142
    210   2.59452  6.95639  2.90016  3.27299  6.30201  1.58373  2.88164  5.78837  2.81246  2.03587  4.59537  4.12922  2.79475  2.74041  3.09306  3.17293  3.57922  2.25833  7.38874  5.97745    210 - -
          2.68618  4.42225  2.77519  2.73123  3.46354  2.40513  3.72494  3.29354  2.67741  2.69355  4.24690  2.90347  2.73739  3.18146  2.89801  2.37887  2.77519  2.98518  4.58477  3.61503
          0.07563  7.31971  2.62866  0.61958  0.77255  2.99331  0.05142
    211   2.07049  6.74276  4.06813  1.76993  2.86991  2.09498  3.33780  2.67289  3.21524  2.38030  5.80029  4.69423  3.45403  4.51344  2.36977  3.38476  3.45316  3.97996  7.21446  3.35183    211 - -
          2.68618  4.42225  2.77519  2.73123  3.46354  2.40513  3.72494  3.29354  2.67741  2.69355  4.24690  2.90347  2.73739  3.18146  2.89801  2.37887  2.77519  2.98518  4.58477  3.61503
          0.00106  7.24514  7.96749  0.61958  0.77255  3.14852  0.04386
    212   1.82735  6.89011  2.52412  2.80641  6.23522  3.99835  3.08354  3.96491  2.70580  1.91456  5.93076  2.54615  3.30281  4.43654  3.06252  2.27994  2.67988  3.04401  7.32277  5.91180    212 - -
          2.68618  4.42225  2.77519  2.73123  3.46354  2.40513  3.72494  3.29354  2.67741  2.69355  4.24690  2.90347  2.73739  3.18146  2.89801  2.37887  2.77519  2.98518  4.58477  3.61503
          0.00106  7.24514  7.96749  0.61958  0.77255  3.14852  0.04386
    213   4.40395  6.76003  2.95547  2.11550  3.09129  1.81316  3.64784  3.23752  4.16166  2.18740  2.28526  3.34972  3.28445  3.28485  2.49209  3.11454  4.63518  4.04574  3.13819  5.85747    213 - -
          2.68618  4.42225  2.77519  2.73123  3.46354  2.40513  3.72494  3.29354  2.67741  2.69355  4.24690  2.90347  2.73739  3.18146  2.89801  2.37887  2.77519  2.98518  4.58477  3.61503
          0.02006  7.25581  3.95529  0.61958  0.77255  3.14852  0.04386
    214   2.66923  6.80978  3.30421  2.22874  2.57201  3.16699  5.35745  3.43455  4.10614  1.96294  4.21369  3.80202  2.27698  3.00455  2.84665  2.67843  2.21233  5.18291  7.26233  3.19224    214 - -
          2.68618  4.42225  2.77519  2.73123  3.46354  2.40513  3.72494  3.29354  2.67741  2.69355  4.24690  2.90347  2.73739  3.18146  2.89801  2.37887  2.77519  2.98518  4.58477  3.61503
          0.05029  7.23682  3.02986  0.61958  0.77255  3.18322  0.04234
    215   2.05899  6.79304  2.48299  2.01899  2.68843  5.12932  3.96097  3.50927  1.79343  3.05554  3.35326  4.60734  3.61262  4.42443  2.92843  2.30051  3.37157  3.14391  7.24135  5.84637    215 - -
          2.68618  4.42225  2.77519  2.73123  3.46354  2.40513  3.72494  3.29354  2.67741  2.69355  4.24690  2.90347  2.73739  3.18146  2.89801  2.37887  2.77519  2.98518  4.58477  3.61503
          0.00111  7.19918  7.92153  0.61958  0.77255  3.26512  0.03894
    216   2.77690  6.86441  2.78084  2.17970  4.20981  3.70650  2.18828  4.16551  2.31584  3.19797  4.24494  4.01467  3.71582  1.64229  2.13053  3.67673  3.22264  5.25569  7.29638  4.19913    216 - -
          2.68618  4.42225  2.77519  2.73123  3.46354  2.40513  3.72494  3.29354  2.67741  2.69355  4.24690  2.90347  2.73739  3.18146  2.89801  2.37887  2.77519  2.98518  4.58477  3.61503
          0.00110  7.21268  7.93502  0.61958  0.77255  3.26512  0.03894
    217   2.78064  2.31725  6.09826  2.81298  3.13071  4.12338  4.20211  3.43422  5.36497  1.52014  5.07277  4.45039  2.48977  5.56422  3.08149  2.10910  2.96289  2.68743  6.57119  2.92487    217 - -
          2.68618  4.42225  2.77519  2.73123  3.46354  2.40513  3.72494  3.29354  2.67741  2.69355  4.24690  2.90347  2.73739  3.18146  2.89801  2.37887  2.77519  2.98518  4.58477  3.61503
          0.00110  7.21268  7.93502  0.61958  0.77255  3.26512  0.03894
    218   2.01731  6.79695  3.06963  2.27983  4.18485  2.31696  5.33362  3.03215  3.40925  3.20876  5.84531  4.62283  2.85044  3.47075  2.48577  2.02572  2.70712  2.74066  4.34588  4.14697    218 - -
          2.68618  4.42225  2.77519  2.73123  3.46354  2.40513  3.72494  3.29354  2.67741  2.69355  4.24690  2.90347  2.73739  3.18146  2.89801  2.37887  2.77519  2.98518  4.58477  3.61503
          0.00110  7.21268  7.93502  0.61958  0.77255  3.26512  0.03894
    219   3.65953  3.65373  3.67283  1.94670  3.71991  2.34864  5.32669  4.14220  2.85433  1.60475  5.86320  3.33291  2.30328  2.89892  3.38534  2.67266  4.58698  3.26897  3.39191  5.86370    219 - -
          2.68618  4.42225  2.77519  2.73123  3.46354  2.40513  3.72494  3.29354  2.67741  2.69355  4.24690  2.90347  2.73739  3.18146  2.89801  2.37887  2.77519  2.98518  4.58477  3.61503
          0.00110  7.21268  7.93502  0.61958  0.77255  3.26512  0.03894
    220   2.79756  6.80072  3.79069  3.24349  1.42400  2.84473  3.25325  3.79894  3.47646  3.04904  5.84865  4.62099  2.19277  3.36975  2.83140  2.58082  2.26368  4.18265  7.25010  3.69901    220 - -
          2.68618  4.42225  2.77519  2.73123  3.46354  2.40513  3.72494  3.29354  2.67741  2.69355  4.24690  2.90347  2.73739  3.18146  2.89801  2.37887  2.77519  2.98518  4.58477  3.61503
          0.00110  7.21268  7.93502  0.61958  0.77255  3.26512  0.03894
    221   2.12562  6.85641  3.05406  2.46020  2.55539  3.44740  2.03109  3.74111  4.04946  5.16062  3.49986  4.59491  2.07704  3.31802  2.57750  2.06158  3.08711  5.24569  7.29062  5.88119    221 - -
          2.68618  4.42225  2.77519  2.73123  3.46354  2.40513  3.72494  3.29354  2.67741  2.69355  4.24690  2.90347  2.73739  3.18146  2.89801  2.37887  2.77519  2.98518  4.58477  3.61503
          0.00110  7.21268  7.93502  0.61958  0.77255  3.26512  0.03894
    222   4.35222  6.85191  2.77061  1.82902  3.22697  2.32503  5.31524  2.34305  2.97546  2.73069  5.89378  2.45665  5.52107  3.20182  2.80427  2.31512  3.32262  2.57373  7.28736  5.87920    222 - -
          2.68618  4.42225  2.77519  2.73123  3.46354  2.40513  3.72494  3.29354  2.67741  2.69355  4.24690  2.90347  2.73739  3.18146  2.89801  2.37887  2.77519  2.98518  4.58477  3.61503
          0.00110  7.21268  7.93502  0.61958  0.77255  3.26512  0.03894
    223   1.80036  2.86544  6.37810  2.17769  5.00943  2.93068  6.00827  2.94530  5.57854  2.13706  5.03392  5.80644  4.14365  5.73021  3.55392  2.95078  3.81652  2.01079  3.04601  2.18070    223 - -
          2.68618  4.42225  2.77519  2.73123  3.46354  2.40513  3.72494  3.29354  2.67741  2.69355  4.24690  2.90347  2.73739  3.18146  2.89801  2.37887  2.77519  2.98518  4.58477  3.61503
          0.00110  7.21268  7.93502  0.61958  0.77255  3.26512  0.03894
    224   2.03409  6.67432  3.81906  2.28029  3.60654  5.18240  4.20114  3.61966  2.64994  1.74169  5.73608  4.68899  5.57356  3.11120  3.13069  2.68362  2.73236  1.94160  7.15593  3.18851    224 - -
          2.68618  4.42225  2.77519  2.73123  3.46354  2.40513  3.72494  3.29354  2.67741  2.69355  4.24690  2.90347  2.73739  3.18146  2.89801  2.37887  2.77519  2.98518  4.58477  3.61503
          0.00110  7.21268  7.93502  0.61958  0.77255  3.26512  0.03894
    225   2.98517  3.54870  2.34293  2.73519  6.00580  5.16707  4.09552  3.28519  1.90895  3.03032  5.77738  4.66277  1.34956  4.48181  2.94050  4.36203  3.89507  2.05468  7.19069  5.81900    225 - -
          2.68618  4.42225  2.77519  2.73123  3.46354  2.40513  3.72494  3.29354  2.67741  2.69355  4.24690  2.90347  2.73739  3.18146  2.89801  2.37887  2.77519  2.98518  4.58477  3.61503
          0.00110  7.21268  7.93502  0.61958  0.77255  2.72733  0.06763
    226   3.34375  2.31597  3.09103  2.54466  6.21213  5.15529  2.35402  2.84801  2.97890  3.60711  2.84816  3.83246  5.54861  2.85153  2.32070  1.89277  2.81805  2.99299  7.31044  5.90355    226 - -
          2.68618  4.42225  2.77519  2.73123  3.46354  2.40513  3.72494  3.29354  2.67741  2.69355  4.24690  2.90347  2.73739  3.18146  2.89801  2.37887  2.77519  2.98518  4.58477  3.61503
          0.00106  7.24303  7.96537  0.61958  0.77255  3.23754  0.04005
    227   2.21306  6.78547  3.30239  3.60461  4.32631  4.04716  5.42859  3.80647  2.98208  2.00045  2.95079  4.72986  2.95289  2.83903  1.70491  2.37507  2.56858  3.37515  7.25603  3.72605    227 - -
          2.68618  4.42225  2.77519  2.73123  3.46354  2.40513  3.72494  3.29354  2.67741  2.69355  4.24690  2.90347  2.73739  3.18146  2.89801  2.37887  2.77519  2.98518  4.58477  3.61503
          0.00102  7.28873  8.01108  0.61958  0.77255  3.23754  0.04005
    228   2.89572  7.00444  4.77639  3.17923  6.33939  2.06150  5.48376  4.27449  2.53868  1.84894  2.08252  3.09616  3.78825  2.42144  3.40477  2.58102  2.27844  4.21862  7.44322  6.03844    228 - -
          2.68618  4.42225  2.77519  2.73123  3.46354  2.40513  3.72494  3.29354  2.67741  2.69355  4.24690  2.90347  2.73739  3.18146  2.89801  2.37887  2.77519  2.98518  4.58477  3.61503
          0.00091  7.40036  8.12270  0.61958  0.77255  3.23754  0.04005
    229   3.04222  6.74954  2.68258  2.81222  2.26148  1.69859  4.26752  4.07678  2.77737  2.16843  4.24474  4.93195  4.44126  4.75551  2.58837  3.40440  2.40175  2.74016  3.91883  5.92307    229 - -
          2.68618  4.42225  2.77519  2.73123  3.46354  2.40513  3.72494  3.29354  2.67741  2.69355  4.24690  2.90347  2.73739  3.18146  2.89801  2.37887  2.77519  2.98518  4.58477  3.61503
          0.00090  7.41317  8.13551  0.61958  0.77255  1.23849  0.34224
    230   1.77044  3.11108  2.23363  2.92530  4.92020  3.68203  4.47511  4.55775  3.38617  2.61012  2.22341  4.89956  3.33730  2.35512  4.03890  2.52772  3.01327  5.46446  4.57524  2.89203    230 - -
          2.68618  4.42225  2.77519  2.73123  3.46354  2.40513  3.72494  3.29354  2.67741  2.69355  4.24690  2.90347  2.73739  3.18146  2.89801  2.37887  2.77519  2.98518  4.58477  3.61503
          0.00080  7.53065  8.25300  0.61958  0.77255  0.41091  1.08782
    231   2.40037  4.84090  3.18271  2.30905  2.11365  2.98967  4.18994  4.56065  2.34151  2.29763  3.87065  5.12994  3.20546  3.11875  4.52100  3.17764  2.46468  2.15560  7.69707  6.31698    231 - -
          2.68618  4.42225  2.77519  2.73123  3.46354  2.40513  3.72494  3.29354  2.67741  2.69355  4.24690  2.90347  2.73739  3.18146  2.89801  2.37887  2.77519  2.98518  4.58477  3.61503
          0.00064  7.75274  8.47509  0.61958  0.77255  1.40648  0.28104
    232   3.21553  7.36175  2.11832  2.44079  6.70691  4.02945  3.47448  2.56465  2.99145  1.83878  4.17187  2.33715  3.29543  2.61987  3.32709  3.26611  2.90171  2.89333  7.79438  4.70258    232 - -
          2.68618  4.42225  2.77519  2.73123  3.46354  2.40513  3.72494  3.29354  2.67741  2.69355  4.24690  2.90347  2.73739  3.18146  2.89801  2.37887  2.77519  2.98518  4.58477  3.61503
          0.00063  7.77138  8.49373  0.61958  0.77255  0.70365  0.68276
    233   1.66702  7.39221  2.79984  2.68815  3.75222  4.53864  2.98696  6.22531  3.11642  3.65658  6.43256  3.46064  1.83425  2.59825  2.65044  3.37361  4.02589  3.36670  7.82418  2.30010    233 - -
          2.68618  4.42225  2.77519  2.73123  3.46354  2.40513  3.72494  3.29354  2.67741  2.69355  4.24690  2.90347  2.73739  3.18146  2.89801  2.37887  2.77519  2.98518  4.58477  3.61503
          0.00061  7.80192  8.52426  0.61958  0.77255  1.46790  0.26190
    234   2.88103  3.39225  2.76084  3.04512  6.62708  3.25071  2.90345  3.60355  2.13034  2.81761  6.36481  3.76216  2.87861  4.31183  5.10151  3.61830  1.78722  2.15419  3.09928  3.15148    234 - -
          2.68618  4.42225  2.77519  2.73123  3.46354  2.40513  3.72494  3.29354  2.67741  2.69355  4.24690  2.90347  2.73739  3.18146  2.89801  2.37887  2.77519  2.98518  4.58477  3.61503
          0.00061  7.80192  8.52426  0.61958  0.77255  1.46790  0.26190
    235   3.17397  7.29234  2.12678  1.92200  2.71263  3.36990  3.66642  2.12045  3.69945  2.89258  4.38709  5.18504  2.31194  4.20785  3.27178  3.05415  2.72309  3.63191  7.75435  2.88551    235 - -
          2.68618  4.42225  2.77519  2.73123  3.46354  2.40513  3.72494  3.29354  2.67741  2.69355  4.24690  2.90347  2.73739  3.18146  2.89801  2.37887  2.77519  2.98518  4.58477  3.61503
          0.09365  7.81355  2.41919  0.61958  0.77255  1.46790  0.26190
    236   2.45592  3.99979  3.01340  2.23077  4.63872  3.25904  4.08058  3.70820  4.68206  1.86485  6.10424  3.60978  2.38800  3.20166  4.00543  3.24375  2.75387  2.38868  2.30036  4.51510    236 - -
          2.68618  4.42225  2.77519  2.73123  3.46354  2.40513  3.72494  3.29354  2.67741  2.69355  4.24690  2.90347  2.73739  3.18146  2.89801  2.37887  2.77519  2.98518  4.58477  3.61503
          0.02727  7.72056  3.63222  0.61958  0.77255  2.40912  0.09419
    237   2.76619  6.90630  2.11752  4.76161  4.66352  2.53590  4.57221  2.77184  3.16755  2.03685  3.40611  3.57853  2.27761  3.19121  3.58629  2.48841  3.39028  2.30846  4.35779  4.44270    237 - -
          2.68618  4.42225  2.77519  2.73123  3.46354  2.40513  3.72494  3.29354  2.67741  2.69355  4.24690  2.90347  2.73739  3.18146  2.89801  2.37887  2.77519  2.98518  4.58477  3.61503
          0.00068  7.69397  8.41632  0.61958  0.77255  2.56117  0.08036
    238   2.71934  7.29360  1.57482  2.42358  4.37932  2.88829  3.76037  6.12700  2.09903  3.56020  6.33390  2.92624  2.82460  3.53849  2.58592  2.90985  2.53193  3.56987  7.72546  4.47398    238 - -
          2.68618  4.42225  2.77519  2.73123  3.46354  2.40513  3.72494  3.29354  2.67741  2.69355  4.24690  2.90347  2.73739  3.18146  2.89801  2.37887  2.77519  2.98518  4.58477  3.61503
          0.00068  7.69397  8.41632  0.61958  0.77255  2.56117  0.08036
    239   4.02595  7.28801  3.11147  2.79182  2.24717  2.53243  3.66666  4.21625  2.53082  2.77648  6.32900  3.75645  2.45167  3.38164  2.00277  3.76305  2.09188  3.13341  3.32452  6.31125    239 - -
          2.68618  4.42225  2.77519  2.73123  3.46354  2.40513  3.72494  3.29354  2.67741  2.69355  4.24690  2.90347  2.73739  3.18146  2.89801  2.37887  2.77519  2.98518  4.58477  3.61503
          0.00068  7.69397  8.41632  0.61958  0.77255  2.56117  0.08036
    240   2.32973  6.95753  2.49138  3.67947  1.64463  3.84053  5.88053  2.50083  3.43564  1.70616  6.03371  4.13636  3.31759  5.04671  2.79399  2.57301  3.69561  2.90962  7.47339  6.15376    240 - -
          2.68618  4.42225  2.77519  2.73123  3.46354  2.40513  3.72494  3.29354  2.67741  2.69355  4.24690  2.90347  2.73739  3.18146  2.89801  2.37887  2.77519  2.98518  4.58477  3.61503
          0.00068  7.69397  8.41632  0.61958  0.77255  2.56117  0.08036
    241   2.05965  7.29309  2.70633  2.09803  6.63930  2.88337  5.74007  4.07893  4.03887  3.32198  4.89851  3.29529  2.80647  1.86229  2.01948  2.89144  2.48744  4.05105  7.72509  6.31345    241 - -
          2.68618  4.42225  2.77519  2.73123  3.46354  2.40513  3.72494  3.29354  2.67741  2.69355  4.24690  2.90347  2.73739  3.18146  2.89801  2.37887  2.77519  2.98518  4.58477  3.61503
          0.07862  7.69397  2.58827  0.61958  0.77255  2.56117  0.08036
    242   3.00429  7.15688  1.90385  2.33290  3.68614  4.34704  5.70732  3.60346  3.70973  1.85417  4.30236  3.50468  2.05444  3.30397  3.30694  2.47544  3.22163  3.24447  4.27506  3.44302    242 - -
          2.68618  4.42225  2.77519  2.73123  3.46354  2.40513  3.72494  3.29354  2.67741  2.69355  4.24690  2.90347  2.73739  3.18146  2.89801  2.37887  2.77519  2.98518  4.58477  3.61503
          0.10670  7.62884  2.29543  0.61958  0.77255  2.89205  0.05706
    243   3.66391  7.10203  2.90822  1.75835  3.46463  2.58980  2.51414  2.35343  3.71871  2.55858  6.14678  4.88211  3.04051  2.13705  4.05943  2.58730  3.47559  3.06044  7.54408  4.11583    243 - -
          2.68618  4.42225  2.77519  2.73123  3.46354  2.40513  3.72494  3.29354  2.67741  2.69355  4.24690  2.90347  2.73739  3.18146  2.89801  2.37887  2.77519  2.98518  4.58477  3.61503
          0.04471  7.52295  3.14218  0.61958  0.77255  3.19509  0.04183
    244   1.76474  4.09314  2.27747  2.93146  5.84896  2.10060  5.74379  3.37664  3.38053  3.15537  3.61569  5.11427  2.09817  4.94450  5.04250  2.49797  2.51296  2.51323  7.19564  5.90275    244 - -
          2.68618  4.42225  2.77519  2.73123  3.46354  2.40513  3.72494  3.29354  2.67741  2.69355  4.24690  2.90347  2.73739  3.18146  2.89801  2.37887  2.77519  2.98518  4.58477  3.61503
          0.00084  7.47907  8.20142  0.61958  0.77255  3.29082  0.03793
    245   2.33852  3.88101  3.01551  3.41285  3.95251  2.28369  5.60221  5.71898  2.25389  1.96452  2.15948  3.17620  2.31432  3.39359  4.84439  3.50276  3.50422  3.16459  7.44622  3.60420    245 - -
          2.68618  4.42225  2.77519  2.73123  3.46354  2.40513  3.72494  3.29354  2.67741  2.69355  4.24690  2.90347  2.73739  3.18146  2.89801  2.37887  2.77519  2.98518  4.58477  3.61503
          0.31298  7.49063  1.31611  0.61958  0.77255  3.29082  0.03793
    246   4.39945  4.16587  3.26038  2.68668  2.28763  1.77354  3.60318  2.18385  4.48222  2.92205  5.36782  4.15266  5.70480  2.85335  2.85130  2.50551  4.63103  2.06343  3.56989  5.56934    246 - -
          2.68618  4.42225  2.77519  2.73123  3.46354  2.40513  3.72494  3.29354  2.67741  2.69355  4.24690  2.90347  2.73739  3.18146  2.89801  2.37887  2.77519  2.98518  4.58477  3.61503
          0.18989  7.17878  1.75919  0.61958  0.77255  3.73012  0.02428
    247   4.19737  6.70373  1.47213  2.04560  6.04483  4.95996  5.15639  5.52968  3.89777  3.26752  5.74634  3.58449  2.57647  1.44978  4.39210  3.10297  3.24363  2.24880  7.13816  5.72678    247 - -
          2.68618  4.42225  2.77519  2.73123  3.46354  2.40513  3.72494  3.29354  2.67741  2.69355  4.24690  2.90347  2.73739  3.18146  2.89801  2.37887  2.77519  2.98518  4.58477  3.61503
          0.00137  6.99027  7.71261  0.61958  0.77255  2.01824  0.14259
    248   3.38747  6.29253  2.53379  3.06704  3.33765  2.76319  5.48506  1.99413  2.36099  1.74324  4.04318  4.09521  3.21338  3.12567  4.80161  4.48047  2.85045  2.76544  6.84288  2.65116    248 - -
          2.68618  4.42225  2.77519  2.73123  3.46354  2.40513  3.72494  3.29354  2.67741  2.69355  4.24690  2.90347  2.73739  3.18146  2.89801  2.37887  2.77519  2.98518  4.58477  3.61503
          0.00118  7.14120  7.86354  0.61958  0.77255  0.99195  0.46339
    249   2.33901  7.13206  2.19315  2.49593  6.47664  2.73270  2.53387  4.20762  3.41243  3.25133  4.14249  2.69655  3.13312  2.82993  4.81125  3.22439  1.82922  2.69714  7.56504  4.26865    249 - -
          2.68618  4.42225  2.77519  2.73123  3.46354  2.40513  3.72494  3.29354  2.67741  2.69355  4.24690  2.90347  2.73739  3.18146  2.89801  2.37887  2.77519  2.98518  4.58477  3.61503
          0.02294  7.51998  3.81056  0.61958  0.77255  1.63098  0.21783
    250   2.49933  7.19339  2.45877  2.32957  4.31025  1.87064  2.00797  6.02683  2.61610  3.79024  6.23368  3.53200  4.41155  2.88772  2.36953  3.07730  2.41325  5.58478  7.62523  6.21343    250 - -
          2.68618  4.42225  2.77519  2.73123  3.46354  2.40513  3.72494  3.29354  2.67741  2.69355  4.24690  2.90347  2.73739  3.18146  2.89801  2.37887  2.77519  2.98518  4.58477  3.61503
          0.00076  7.58357  8.30592  0.61958  0.77255  2.07596  0.13403
    251   2.63551  4.29612  3.10424  2.16245  6.22821  5.56444  2.10940  3.98058  3.13337  1.83376  3.05456  5.08582  2.67311  4.08436  3.63342  2.03402  4.97239  2.75852  3.74441  4.18460    251 - -
          2.68618  4.42225  2.77519  2.73123  3.46354  2.40513  3.72494  3.29354  2.67741  2.69355  4.24690  2.90347  2.73739  3.18146  2.89801  2.37887  2.77519  2.98518  4.58477  3.61503
          0.00073  7.61795  8.34030  0.61958  0.77255  1.30909  0.31480
    252   2.23226  7.02672  3.44553  1.45756  4.17044  4.12838  3.08589  2.60457  4.64755  1.83776  4.10340  3.05597  4.01167  3.27150  3.21262  3.83916  5.04806  3.65588  3.76816  2.65308    252 - -
          2.68618  4.42225  2.77519  2.73123  3.46354  2.40513  3.72494  3.29354  2.67741  2.69355  4.24690  2.90347  2.73739  3.18146  2.89801  2.37887  2.77519  2.98518  4.58477  3.61503
          0.00068  7.69675  8.41909  0.61958  0.77255  2.86928  0.05841
    253   1.78232  6.97259  3.65537  2.37546  4.55949  3.33574  5.87653  3.86711  2.83719  2.13700  3.40957  3.64293  6.05784  5.03908  3.02578  2.62584  2.12083  3.09163  3.78458  2.42376    253 - -
          2.68618  4.42225  2.77519  2.73123  3.46354  2.40513  3.72494  3.29354  2.67741  2.69355  4.24690  2.90347  2.73739  3.18146  2.89801  2.37887  2.77519  2.98518  4.58477  3.61503
          0.00068  7.69675  8.41909  0.61958  0.77255  0.91126  0.51419
    254   2.39064  7.37868  3.36847  2.13566  4.12667  4.70431  3.94621  4.77765  1.95694  3.37697  3.38232  3.72547  2.80455  4.97272  2.37844  4.29680  2.28730  1.95904  7.82025  2.95559    254 - -
          2.68618  4.42225  2.77519  2.73123  3.46354  2.40513  3.72494  3.29354  2.67741  2.69355  4.24690  2.90347  2.73739  3.18146  2.89801  2.37887  2.77519  2.98518  4.58477  3.61503
          0.00059  7.82453  8.54688  0.61958  0.77255  0.15984  1.91246
    255   2.10150  4.89652  2.48010  2.45062  2.89942  2.43800  4.18031  6.34403  3.94769  2.20197  4.88726  3.51340  2.91524  2.12416  2.62717  3.80975  5.24792  4.27151  3.02909  3.27343    255 - -
          2.68618  4.42225  2.77519  2.73123  3.46354  2.40513  3.72494  3.29354  2.67741  2.69355  4.24690  2.90347  2.73739  3.18146  2.89801  2.37887  2.77519  2.98518  4.58477  3.61503
          0.00052  7.94970  8.67205  0.61958  0.77255  0.99492  0.46164
    256   2.25872  4.28238  3.11038  2.94666  3.98631  3.17716  3.86829  3.46466  3.20845  1.28554  2.43460  2.83476  6.23939  2.34367  5.29037  2.71979  4.07198  3.86064  7.84985  6.48362    256 - -
          2.68618  4.42225  2.77519  2.73123  3.46354  2.40513  3.72494  3.29354  2.67741  2.69355  4.24690  2.90347  2.73739  3.18146  2.89801  2.37887  2.77519  2.98518  4.58477  3.61503
          0.00052  7.95774  8.68009  0.61958  0.77255  0.99492  0.46164
    257   2.76612  7.43555  2.43029  2.78899  4.24428  5.82725  6.01947  2.10052  2.01059  1.89538  6.48787  5.31387  6.21957  2.72835  2.84529  2.23313  4.08880  2.27270  7.89510  6.51194    257 - -
          2.68618  4.42225  2.77519  2.73123  3.46354  2.40513  3.72494  3.29354  2.67741  2.69355  4.24690  2.90347  2.73739  3.18146  2.89801  2.37887  2.77519  2.98518  4.58477  3.61503
          0.00052  7.95774  8.68009  0.61958  0.77255  0.99492  0.46164
    258   2.60149  7.53698  2.67982  3.08556  4.39910  3.07482  1.97840  4.23175  2.01057  5.84286  6.57727  3.27621  3.09424  2.88692  2.15527  2.41449  2.45877  3.50333  7.96883  6.55704    258 - -
          2.68618  4.42225  2.77519  2.73123  3.46354  2.40513  3.72494  3.29354  2.67741  2.69355  4.24690  2.90347  2.73739  3.18146  2.89801  2.37887  2.77519  2.98518  4.58477  3.61503
          0.00052  7.95774  8.68009  0.61958  0.77255  0.99492  0.46164
    259   2.67236  3.73381  3.06216  1.49805  3.01010  4.82617  4.28554  3.58138  2.24911  2.35660  6.55466  3.49782  2.63721  4.22332  3.87512  2.54309  3.63601  3.33332  5.02564  2.96338    259 - -
          2.68618  4.42225  2.77519  2.73123  3.46354  2.40513  3.72494  3.29354  2.67741  2.69355  4.24690  2.90347  2.73739  3.18146  2.89801  2.37887  2.77519  2.98518  4.58477  3.61503
          0.00052  7.95774  8.68009  0.61958  0.77255  0.99492  0.46164
    260   1.68277  6.88737  5.95821  4.13842  1.85222  4.43447  3.28211  2.29834  2.93860  2.23582  3.83415  3.88932  3.28328  4.30975  3.02078  3.39654  3.26967  3.58064  7.46464  2.44995    260 - -
          2.68618  4.42225  2.77519  2.73123  3.46354  2.40513  3.72494  3.29354  2.67741  2.69355  4.24690  2.90347  2.73739  3.18146  2.89801  2.37887  2.77519  2.98518  4.58477  3.61503
          0.00052  7.95774  8.68009  0.61958  0.77255  0.99492  0.46164
    261   2.28932  3.20330  3.02237  1.76382  4.27582  3.09641  2.80873  6.36949  2.51334  2.80501  6.57683  3.47398  3.43876  2.33956  2.43623  3.16170  4.26676  3.91337  3.67885  3.67317    261 - -
          2.68618  4.42225  2.77519  2.73123  3.46354  2.40513  3.72494  3.29354  2.67741  2.69355  4.24690  2.90347  2.73739  3.18146  2.89801  2.37887  2.77519  2.98518  4.58477  3.61503
          0.00052  7.95774  8.68009  0.61958  0.77255  0.99492  0.46164
    262   2.79807  7.53633  2.04866  2.23553  3.78021  4.64355  3.47946  6.36923  1.51277  3.69747  6.57671  5.26359  2.83744  2.63480  2.24063  3.67218  5.25428  2.59881  7.96837  3.12335    262 - -
          2.68618  4.42225  2.77519  2.73123  3.46354  2.40513  3.72494  3.29354  2.67741  2.69355  4.24690  2.90347  2.73739  3.18146  2.89801  2.37887  2.77519  2.98518  4.58477  3.61503
          0.11512  7.95774  2.22202  0.61958  0.77255  0.99492  0.46164
    263   2.15553  3.98820  1.74251  2.07830  3.81227  2.17282  4.02499  4.65100  2.82067  5.73650  6.47094  2.34574  4.26325  2.63217  3.47127  3.00663  4.37615  4.83892  7.86250  2.90942    263 - -
          2.68618  4.42225  2.77519  2.73123  3.46354  2.40513  3.72494  3.29354  2.67741  2.69355  4.24690  2.90347  2.73739  3.18146  2.89801  2.37887  2.77519  2.98518  4.58477  3.61503
          0.09959  7.84321  2.36024  0.61958  0.77255  2.50592  0.08512
    264   3.14412  7.18746  2.60095  3.72540  3.07806  1.31171  3.29320  2.95445  4.60746  4.20765  6.24535  4.04898  2.77142  2.82324  3.40133  3.54113  4.24408  3.61762  2.16915  2.67108    264 - -
          2.68618  4.42225  2.77519  2.73123  3.46354  2.40513  3.72494  3.29354  2.67741  2.69355  4.24690  2.90347  2.73739  3.18146  2.89801  2.37887  2.77519  2.98518  4.58477  3.61503
          0.16896  7.74426  1.86416  0.61958  0.77255  2.97903  0.05218
    265   3.33597  3.67688  2.93116  2.57661  6.44731  1.76562  5.65286  3.48081  3.83423  1.71000  3.22021  3.39973  2.01758  2.61992  3.91490  4.65389  4.02287  5.50451  7.57568  2.67005    265 - -
          2.68618  4.42225  2.77519  2.73123  3.46354  2.40513  3.72494  3.29354  2.67741  2.69355  4.24690  2.90347  2.73739  3.18146  2.89801  2.37887  2.77519  2.98518  4.58477  3.61503
          0.18043  7.57606  1.80438  0.61958  0.77255  3.42442  0.03311
    266   2.33007  3.76461  3.73918  2.06968  2.62027  4.11050  5.81585  2.99900  3.94525  2.05497  5.48261  5.27335  4.24843  4.06002  3.15144  3.77917  2.00332  2.50587  6.95717  2.15247    266 - -
          2.68618  4.42225  2.77519  2.73123  3.46354  2.40513  3.72494  3.29354  2.67741  2.69355  4.24690  2.90347  2.73739  3.18146  2.89801  2.37887  2.77519  2.98518  4.58477  3.61503
          0.02819  7.39654  3.60532  0.61958  0.77255  3.70390  0.02494
    267   2.78938  6.80198  3.09452  3.18636  1.38214  5.32372  5.52192  2.97215  2.60316  1.85125  5.86478  2.43138  3.36912  3.36529  3.26943  4.52170  4.74247  2.43112  7.28604  5.92961    267 - -
          2.68618  4.42225  2.77519  2.73123  3.46354  2.40513  3.72494  3.29354  2.67741  2.69355  4.24690  2.90347  2.73739  3.18146  2.89801  2.37887  2.77519  2.98518  4.58477  3.61503
          0.09544  7.36929  2.40359  0.61958  0.77255  3.73669  0.02412
    268   3.30658  6.88730  2.33898  2.44123  3.34621  5.18704  5.37550  5.69607  2.38290  1.79777  2.44518  3.83061  5.58020  2.17055  2.97452  3.11064  3.40684  2.67093  7.32792  3.05365    268 - -
          2.68618  4.42225  2.77519  2.73123  3.46354  2.40513  3.72494  3.29354  2.67741  2.69355  4.24690  2.90347  2.73739  3.18146  2.89801  2.37887  2.77519  2.98518  4.58477  3.61503
          0.00103  7.27489  7.99723  0.61958  0.77255  1.83765  0.17339
    269   4.55422  3.51513  4.00914  2.46244  2.71066  2.49615  5.58331  3.16519  3.85281  2.35377  5.84598  4.90607  2.57779  1.81976  2.96097  2.10350  3.60403  2.37927  7.27542  5.93506    269 - -
          2.68618  4.42225  2.77519  2.73123  3.46354  2.40513  3.72494  3.29354  2.67741  2.69355  4.24690  2.90347  2.73739  3.18146  2.89801  2.37887  2.77519  2.98518  4.58477  3.61503
          0.04653  7.40868  3.10428  0.61958  0.77255  3.68864  0.02532
    270   3.43197  3.78135  2.62614  2.86225  3.19295  2.69083  5.48039  2.90256  3.65935  2.32493  5.94025  2.24284  3.75718  1.83040  3.14810  4.48100  3.09752  2.04939  7.34849  5.96721    270 - -
          2.68618  4.42225  2.77519  2.73123  3.46354  2.40513  3.72494  3.29354  2.67741  2.69355  4.24690  2.90347  2.73739  3.18146  2.89801  2.37887  2.77519  2.98518  4.58477  3.61503
          0.00094  7.36310  8.08544  0.61958  0.77255  3.74388  0.02395
    271   2.91654  6.99283  2.45721  1.41099  3.71335  4.14266  4.10046  5.82334  3.62769  5.29798  3.94821  1.75178  1.95257  4.54034  4.67148  2.68943  3.14067  2.89849  7.42570  6.01493    271 - -
          2.68618  4.42225  2.77519  2.73123  3.46354  2.40513  3.72494  3.29354  2.67741  2.69355  4.24690  2.90347  2.73739  3.18146  2.89801  2.37887  2.77519  2.98518  4.58477  3.61503
          0.00094  7.36310  8.08544  0.61958  0.77255  2.31637  0.10384
    272   2.94534  2.90405  2.30777  2.97062  6.38531  2.47395  2.18837  5.86926  2.39451  2.39081  4.33906  3.33616  5.70750  2.60909  4.72957  2.71269  4.77041  3.30462  7.47751  2.19160    272 - -
          2.68618  4.42225  2.77519  2.73123  3.46354  2.40513  3.72494  3.29354  2.67741  2.69355  4.24690  2.90347  2.73739  3.18146  2.89801  2.37887  2.77519  2.98518  4.58477  3.61503
          0.00089  7.42613  8.14848  0.61958  0.77255  2.75754  0.06555
    273   3.97987  7.06572  3.65228  3.35255  3.16007  2.03208  5.52731  5.88995  3.51816  2.81543  6.10743  1.53522  2.67595  3.69457  2.32368  2.80463  3.33314  2.32264  7.50081  3.08469    273 - -
          2.68618  4.42225  2.77519  2.73123  3.46354  2.40513  3.72494  3.29354  2.67741  2.69355  4.24690  2.90347  2.73739  3.18146  2.89801  2.37887  2.77519  2.98518  4.58477  3.61503
          0.16813  7.45428  1.86966  0.61958  0.77255  3.62734  0.02695
    274   2.60095  6.01319  2.07322  5.74045  3.23207  5.74366  6.06482  1.52042  3.56365  1.84428  5.13070  5.82963  6.10968  5.74420  2.21166  3.88318  2.34519  2.31836  6.63128  5.44952    274 - -
          2.68618  4.42225  2.77519  2.73123  3.46354  2.40513  3.72494  3.29354  2.67741  2.69355  4.24690  2.90347  2.73739  3.18146  2.89801  2.37887  2.77519  2.98518  4.58477  3.61503
          0.00100  7.30288  8.02523  0.61958  0.77255  3.22259  0.04067
    275   4.44574  6.95365  2.03307  2.58226  3.19791  3.04025  3.21941  5.78271  1.83235  2.83701  5.99461  3.62155  2.14930  4.50383  3.45424  2.03896  4.67689  2.45505  4.26370  5.97677    275 - -
          2.68618  4.42225  2.77519  2.73123  3.46354  2.40513  3.72494  3.29354  2.67741  2.69355  4.24690  2.90347  2.73739  3.18146  2.89801  2.37887  2.77519  2.98518  4.58477  3.61503
          0.62485  7.32074  0.76788  0.61958  0.77255  3.80657  0.02248
    276   1.80676  3.18417  4.83339  2.11033  4.90547  2.22262  5.22210  2.29187  3.00216  1.79602  4.86463  4.68753  5.35422  4.53455  2.78410  3.29707  3.28013  2.98070  6.34054  5.09976    276 - -
          2.68618  4.42225  2.77519  2.73123  3.46354  2.40513  3.72494  3.29354  2.67741  2.69355  4.24690  2.90347  2.73739  3.18146  2.89801  2.37887  2.77519  2.98518  4.58477  3.61503
          0.00183  6.69773  7.42007  0.61958  0.77255  4.19925  0.01512
    277   1.80715  5.77246  4.81599  1.82395  2.20208  2.85812  5.21462  3.50391  4.21135  1.92994  4.87319  4.67477  3.12083  4.52083  2.71922  2.56561  4.23835  4.05010  6.34819  2.96704    277 - -
          2.68618  4.42225  2.77519  2.73123  3.46354  2.40513  3.72494  3.29354  2.67741  2.69355  4.24690  2.90347  2.73739  3.18146  2.89801  2.37887  2.77519  2.98518  4.58477  3.61503
          0.00183  6.69773  7.42007  0.61958  0.77255  3.23117  0.04031
    278   2.03798  6.09617  4.50184  2.35516  5.30288  1.92777  5.09177  1.92790  3.92944  1.77306  5.17691  4.44520  2.76336  3.04422  3.09352  4.08946  2.79052  4.41020  6.62231  5.31507    278 - -
          2.68618  4.42225  2.77519  2.73123  3.46354  2.40513  3.72494  3.29354  2.67741  2.69355  4.24690  2.90347  2.73739  3.18146  2.89801  2.37887  2.77519  2.98518  4.58477  3.61503
          0.00172  6.76092  7.48327  0.61958  0.77255  4.17444  0.01550
    279   4.02217  6.50013  3.05034  2.57363  1.62837  1.84065  4.98649  5.30765  1.82828  4.80014  5.54769  4.25794  2.08297  4.08947  4.22690  2.60611  4.25494  2.91047  6.94301  5.53836    279 - -
          2.68618  4.42225  2.77519  2.73123  3.46354  2.40513  3.72494  3.29354  2.67741  2.69355  4.24690  2.90347  2.73739  3.18146  2.89801  2.37887  2.77519  2.98518  4.58477  3.61503
          0.00172  6.76092  7.48327  0.61958  0.77255  1.09667  0.40644
    280   1.78396  6.83874  3.31519  2.25818  4.12181  2.39202  5.46528  3.67841  2.82432  2.96091  3.62830  4.76458  3.10038  3.69835  3.80136  2.29818  3.04299  3.80351  3.05431  2.33295    280 - -
          2.68618  4.42225  2.77519  2.73123  3.46354  2.40513  3.72494  3.29354  2.67741  2.69355  4.24690  2.90347  2.73739  3.18146  2.89801  2.37887  2.77519  2.98518  4.58477  3.61503
          0.00097  7.33567  8.05801  0.61958  0.77255  2.25767  0.11048
    281   2.67021  7.03738  1.39947  1.93359  6.38380  2.66864  3.34814  5.87072  3.08522  2.99389  6.07769  4.04422  2.70303  3.83549  3.36709  2.38031  2.95211  4.22492  3.53727  6.05750    281 - -
          2.68618  4.42225  2.77519  2.73123  3.46354  2.40513  3.72494  3.29354  2.67741  2.69355  4.24690  2.90347  2.73739  3.18146  2.89801  2.37887  2.77519  2.98518  4.58477  3.61503
          0.00090  7.40955  8.13190  0.61958  0.77255  0.01550  4.17460
    282   2.68923  4.83166  7.16602  3.95400  2.58146  3.96679  2.25972  2.06407  3.34523  2.00236  4.06764  4.13412  4.37991  6.48326  2.28271  5.71216  3.12814  2.14509  2.68633  3.63168    282 - -
          2.68618  4.42225  2.77519  2.73123  3.46354  2.40513  3.72494  3.29354  2.67741  2.69355  4.24690  2.90347  2.73739  3.18146  2.89801  2.37887  2.77519  2.98518  4.58477  3.61503
          0.00051  7.97787  8.70021  0.61958  0.77255  0.48576  0.95510
    283   2.73505  3.32151  7.17656  2.44235  3.14591  2.34419  3.01054  2.44099  6.35314  1.82565  3.32694  6.55832  4.86512  3.34913  4.68175  3.58751  3.50424  1.86925  7.23714  2.64452    283 - -
          2.68618  4.42225  2.77519  2.73123  3.46354  2.40513  3.72494  3.29354  2.67741  2.69355  4.24690  2.90347  2.73739  3.18146  2.89801  2.37887  2.77519  2.98518  4.58477  3.61503
          0.00051  7.97787  8.70021  0.61958  0.77255  0.48576  0.95510
    284   2.43739  5.27880  4.66346  2.73802  3.51019  2.57231  4.23678  2.64711  6.00678  2.01718  5.79559  6.32340  6.69382  3.41121  1.99185  3.81371  2.15595  1.93283  4.97847  3.18618    284 - -
          2.68618  4.42225  2.77519  2.73123  3.46354  2.40513  3.72494  3.29354  2.67741  2.69355  4.24690  2.90347  2.73739  3.18146  2.89801  2.37887  2.77519  2.98518  4.58477  3.61503
          0.00051  7.97787  8.70021  0.61958  0.77255  0.48576  0.95510
    285   3.54834  7.50728  4.47626  2.35663  6.83153  5.82936  4.34586  1.82784  3.09821  1.37692  6.55345  3.70827  2.81185  2.84379  4.20242  2.84177  3.59923  2.02871  7.95262  4.37321    285 - -
          2.68618  4.42225  2.77519  2.73123  3.46354  2.40513  3.72494  3.29354  2.67741  2.69355  4.24690  2.90347  2.73739  3.18146  2.89801  2.37887  2.77519  2.98518  4.58477  3.61503
          0.00051  7.97787  8.70021  0.61958  0.77255  0.48576  0.95510
    286   4.07683  7.52015  3.28106  3.12731  3.92465  1.96505  2.52875  3.15848  2.31286  2.40940  4.65629  4.02036  2.90497  5.11551  2.07331  3.02487  2.26006  2.78978  7.96195  6.56026    286 - -
          2.68618  4.42225  2.77519  2.73123  3.46354  2.40513  3.72494  3.29354  2.67741  2.69355  4.24690  2.90347  2.73739  3.18146  2.89801  2.37887  2.77519  2.98518  4.58477  3.61503
          0.00051  7.97787  8.70021  0.61958  0.77255  0.48576  0.95510
    287   3.23365  7.55577  3.06328  1.76533  6.90225  2.02335  3.38779  6.38922  2.53977  3.93327  4.38903  2.56574  3.04194  2.60984  1.79944  2.85949  3.52784  4.53732  7.98761  6.57581    287 - -
          2.68618  4.42225  2.77519  2.73123  3.46354  2.40513  3.72494  3.29354  2.67741  2.69355  4.24690  2.90347  2.73739  3.18146  2.89801  2.37887  2.77519  2.98518  4.58477  3.61503
          0.00051  7.97787  8.70021  0.61958  0.77255  0.48576  0.95510
    288   2.20284  4.54421  2.40825  2.88978  1.98888  2.22705  3.13831  3.50060  4.67731  1.88171  6.05431  4.63729  3.27769  5.60075  2.99721  3.49121  4.32045  3.00196  3.04898  4.68471    288 - -
          2.68618  4.42225  2.77519  2.73123  3.46354  2.40513  3.72494  3.29354  2.67741  2.69355  4.24690  2.90347  2.73739  3.18146  2.89801  2.37887  2.77519  2.98518  4.58477  3.61503
          0.04898  7.97787  3.04787  0.61958  0.77255  0.48576  0.95510
    289   2.52142  6.57372  7.09458  4.25881  2.96738  2.28716  4.10262  2.01434  4.91395  1.99702  2.93954  6.49555  6.71692  3.71056  2.71535  2.77865  5.42196  1.62809  7.19457  3.04863    289 - -
          2.68618  4.42225  2.77519  2.73123  3.46354  2.40513  3.72494  3.29354  2.67741  2.69355  4.24690  2.90347  2.73739  3.18146  2.89801  2.37887  2.77519  2.98518  4.58477  3.61503
          0.00053  7.92942  8.65176  0.61958  0.77255  1.77221  0.18628
[truncated: 7,656,228 more chars]
